# Supplementary material for: Genome-Wide Association Study of Nucleotide Variants Associated with Resistance to Nine Antimicrobials in Mycoplasma bovis
Source: Microorganisms. 2022 Jul 6;10(7):1366. doi: 10.3390/microorganisms10071366 (PMC9320666; doi:10.3390/microorganisms10071366)
Supplement: Supplementary file 1 [file microorganisms-10-01366-s001.zip]

Archive with 4 entries (3 files):
- microorganisms-1799817-supplementary/
- microorganisms-1799817-supplementary/Supplementary_Materials.pdf
- microorganisms-1799817-supplementary/Table_S1.csv
- microorganisms-1799817-supplementary/Table_S4.csv
