# Supplementary material for: Genome-Wide Association Study of Nucleotide Variants Associated with Resistance to Nine Antimicrobials in Mycoplasma bovis
Source: Microorganisms. 2022 Jul 6;10(7):1366. doi: 10.3390/microorganisms10071366 (PMC9320666; doi:10.3390/microorganisms10071366)
Supplement: Supplementary file 1 [file microorganisms-10-01366-s001.zip › microorganisms-1799817-supplementary/Table_S1.csv]

ID	NumberOfReads	AverageReadLength	Coverage	ReferenceAssemblyLength	TotalContigsLength	NumberOfContigs	N50	NG50
MPLM0046	418620	217.1994112	90.61556213	1003404	977679	229	31159	31159
MPLM1048	529608	228.7647921	120.7446492	1003404	987851	235	30337	30337
MP0183_TJ	162262	237.5329529	38.41181817	1003404	5104631	2724	2785	28298
MPLM0004	180707	222.9269204	40.14779192	1003404	968614	198	31107	31107
MPLM0008	194081	227.1005766	43.9263816	1003404	930736	191	18589	18206
MPLM0010	244300	228.567458	55.64959877	1003404	985935	192	26546	26546
MPLM0012	202384	231.6239871	46.71796106	1003404	1003782	268	21783	21783
MPLM0014	212072	226.2159667	47.81132276	1003404	1049293	365	20788	23427
MPLM0016	206285	225.6484281	46.38997453	1003404	980632	180	24841	23498
MPLM0018	209054	227.569317	47.41288255	1003380	974452	173	20494	19917
MPLM0022	166615	222.5979054	36.96233023	1003404	943744	344	9615	8904
MPLM0026	201063	217.8615708	43.65529836	1003381	945143	363	5624	4971
MPLM0030	142108	222.5086343	31.51298679	1003344	881731	364	5090	4320
MPLM0042	241994	193.4177087	46.64713814	1003394	928064	225	9353	8547
MPLM0058	189064	201.9521273	38.05234681	1003404	870971	538	2657	2230
MPLM0061	143712	230.7656076	33.05128044	1003404	1001601	358	28615	28615
MPLM0064	331119	190.6209701	62.90409945	1003404	916676	233	10191	9498
MPLM0085	380164	207.1385691	78.47948284	1003404	966521	233	40280	33302
MPLM0088	282127	218.2656481	61.36972994	1003404	938678	152	23363	22176
MPLM0094	325998	194.7086424	63.25929337	1003404	911866	267	6995	6327
MPLM0103	330068	210.0250221	69.08736561	1003404	982239	266	27597	27597
MPLM0112	214692	170.8943789	36.5651881	1003404	909718	517	2950	2562
MPLM0135	185765	231.3318709	42.82757992	1003404	961865	213	30789	30760
MPLM0137	189018	177.7183628	33.47801035	1003404	982960	300	25602	25602
MPLM0146	156987	218.1159586	34.12520779	1003381	940634	312	6409	5939
MPLM0155	393050	208.967728	81.85612724	1003404	1000409	237	26172	26172
MPLM0158	299095	213.7872398	63.72577197	1003404	995114	215	26172	26172
MPLM0538	196938	228.4091338	44.82983723	1003404	990148	188	28893	28326
MPLM0542	236028	223.7310044	52.62763702	1003404	995535	203	25223	25223
MPLM0546	250469	232.9631052	58.1520863	1003404	1008883	296	23429	23429
MPLM0556	238068	229.8644064	54.53771312	1003404	1037426	230	26735	27794
MPLM0560	243619	226.6201343	55.02167671	1003404	1013988	242	24028	24028
MYCO81_UJ	548892	137.9251729	75.44919494	1003404	1083391	804	23235	28740
MPLM1094	260659	221.720988	57.59750908	1003404	1030864	331	18861	18861
MPLM1086	487855	211.5276937	102.8447594	1003404	963281	226	33081	24447
MPLM1106	205306	230.4023628	47.14251438	1003404	1000939	253	22008	22008
MPLM1101	311146	221.4915104	68.6824026	1003404	1013579	321	19989	19989
MPLM1108	406537	226.2772466	91.67800108	1003404	1035588	347	19595	19595
MPLM1059	279312	233.3307502	64.95098535	1003404	1027753	309	19975	19975
MPLM1115	388818	211.2759787	81.86922067	1003404	1027096	340	21762	21762
MP0003_U	664130	207.8390451	137.5638776	1003404	5864582	450	585989	1559888
MP0004_TUD	620752	221.4964028	137.0278921	1003404	5870555	462	544118	1465455
MP0005_TUD	533784	210.5778011	112.021739	1003404	5855735	367	1136737	2647890
MP0006_SUK	334699	239.5463611	79.90393451	1003404	5858895	423	397210	807901
MP0009_U	501573	244.0663881	122.0018163	1003404	5858897	388	430290	1153805
MPLM0043	231035	186.9454282	43.04441382	1003404	982302	241	30692	30692
MPLM1051	246962	238.5523664	58.71350872	1003404	971668	195	32861	32861
MPLM1060	247726	238.9518702	58.99377619	1003404	1027956	310	18861	19975
MPLM1084	304447	228.456196	69.31684895	1003404	963142	183	38667	38667
MPLM1141	292695	232.6282564	67.8581384	1003404	1040123	353	18861	19975
MP0057	197050	234.6800558	46.08682545	1003394	953988	191	21274	19621
MP0058_TL	499534	229.3203025	114.1646715	1003404	976332	241	29138	29138
MP0063_TL	241895	261.1118088	62.94736816	1003404	957870	182	31353	29582
MP0064_TL	379585	239.3463822	90.54408444	1003404	990966	276	21901	21484
MP0070_TL	239725	271.1906476	64.79063069	1003404	957292	191	33894	33894
MP0071_TL	161882	254.9287259	41.12837103	1003404	1758896	1446	6704	29622
MP0073_TL	282188	267.2909532	75.17041939	1003404	994622	273	21901	21901
MP0075_TL	202673	268.1722109	54.16688243	1003404	971322	227	34202	34202
MP0077_TL	268396	272.3851715	72.8590782	1003404	1002232	232	33371	33371
MP0079	193152	229.2507041	44.13001343	1003404	982354	279	29624	29624
MP0219	180060	231.731359	41.58399658	1003404	975798	232	28241	28241
MPLM0003	146968	235.2685346	34.45964537	1003380	1018440	520	26840	26840
MPLM0007	298603	224.7211682	66.87477327	1003404	964812	245	33381	31646
MPLM0009	222862	227.2603876	50.47588459	1003404	1010282	305	19975	19975
MPLM0011	208624	229.6889644	47.75606884	1003404	990329	349	28586	28586
MPLM0013	229835	227.579085	52.12819463	1003404	1009727	290	23052	23052
MPLM0015	151123	222.5506938	33.51843176	1003404	943112	435	5038	4523
MPLM0017	178089	227.8788359	40.44503909	1003404	1002121	271	18786	18786
MPLM0025	163421	218.7745363	35.63106535	1003334	1002016	827	3613	3613
MPLM0029	281874	218.4131793	61.3561402	1003404	946570	186	20176	18680
MPLM0031	165919	221.7898161	36.67430517	1003404	976549	497	5214	5181
MPLM0037	202384	205.5507081	41.4590479	1003398	936139	299	8161	7828
MPLM0039	281678	207.5403972	58.26124273	1003404	966210	196	23493	23237
MPLM0041	315242	209.1337401	65.70408181	1003404	1027985	402	20788	20788
MPLM0054	226716	204.8992903	46.29635471	1003404	971050	230	14489	12997
MPLM0057	294783	207.1934202	60.86989687	1003394	960991	163	20037	19483
MPLM0084	334683	210.6437674	70.2597239	1003404	1012429	297	17402	18423
MPLM0087	174410	211.8519924	36.82375793	1003404	912259	374	5713	4852
MPLM0093	168465	201.2745199	33.79268171	1003404	946325	273	7271	7119
MPLM0102	326386	222.4352163	72.35344936	1003404	997531	227	24557	24511
MPLM0105	233572	223.8584227	52.10967816	1003404	947061	166	32184	29653
MPLM0111	195044	209.0141532	40.62865655	1003386	938512	349	5454	5152
MPLM0114	207085	201.0962624	41.50274416	1003404	971920	230	26515	25564
MPLM0132	305140	225.2763568	68.50762754	1003404	965299	214	33301	32979
MPLM0134	178655	226.4884386	40.32602222	1003404	979557	309	33369	33302
MPLM0145	255860	220.4720023	56.21859839	1003404	992195	200	26172	26172
MPLM0154	304371	191.6698404	58.14082962	1003404	942695	248	8912	8126
MPLM0157	157934	223.0265016	35.10397357	1003404	1026933	384	24557	25221
MPLM0160	157329	225.4528059	35.34993333	1003404	1016066	503	22634	22798
MPLM0541	205061	219.9751025	44.9552867	1003404	1045189	281	25276	25520
MPLM0545	353906	205.1484886	72.35697785	1003404	1008929	226	24761	26172
MPLM0559	167369	227.4426985	37.93771701	1003399	1038586	392	23426	24557
MPLM0608	307004	225.386881	68.95993438	1003404	976109	251	26259	26259
MYCO66_U	293762	147.7242513	43.24855342	1003404	941083	294	37694	31939
MYCO76_U	250072	147.7394091	36.8201537	1003396	939637	329	32198	29417
MPLM1077	527452	210.2543274	110.5228457	1003404	1005067	255	19390	19390
MPLM1046	414537	220.040111	90.90532577	1003404	981354	225	30336	28326
MPLM1056	312125	226.3861145	70.42105274	1003404	985924	217	36863	30889
MPLM1057	305899	236.8401253	72.2033772	1003404	1028208	311	19975	21150
MPLM1065	158605	237.4595189	37.53449956	1003404	1024217	306	18861	18965
MPLM1068	548027	202.6120593	110.6601917	1003404	1026238	318	19975	21150
MPLM1069	223822	236.2044437	52.68839969	1003404	1069734	430	18861	21150
MPLM1070	201004	232.964349	46.66790844	1003404	1016537	263	19975	19975
MPLM1073	382717	225.1203905	85.86511565	1003404	1037332	369	19975	21096
MPLM1074	467424	223.0681876	103.9137023	1003404	1044906	364	19975	21150
MPLM1078	363236	222.0202485	80.37216017	1003404	1060322	299	22518	23423
MPLM1079	360168	215.8862323	77.49153133	1003404	1048035	275	24442	24442
MPLM1080	318573	216.3052079	68.67522852	1003404	1062734	307	23178	23424
MPLM1081	271005	235.4512537	63.59199983	1003404	1046588	267	25154	26259
MPLM1085	405144	200.7157591	81.04291542	1003404	1056078	358	25096	25507
MPLM1090	449215	209.9580769	93.99635391	1003404	1017103	326	19975	19975
MPLM1091	435043	229.7717892	99.62149692	1003404	1023891	338	18861	19975
MPLM1100	506998	209.7301597	105.9720427	1003404	1035453	377	21915	22008
MPLM1130	285198	229.7470021	65.30110055	1003404	1010167	227	25137	25137
MPLM1134	547670	227.8894097	124.3847872	1003404	1026925	335	19975	19975
MPLM1136	268927	228.9287781	61.35627275	1003404	1027997	358	18861	19975
MPLM1139	367921	227.0862808	83.26637277	1003404	1020849	301	19975	19975
MPLM1142	241748	230.9782335	55.64909648	1003404	1025932	343	18343	18861
MPLM1144	446931	215.7065878	96.0789084	1003404	1032365	383	18344	18861
MPLM1150	186831	239.254939	44.54859608	1003404	1009136	189	28906	28906
MPLM1104	431894	218.0024751	93.8345482	1003404	1018444	331	21915	21915
MPLM1135	564715	224.6393774	126.4268689	1003404	1024386	374	19975	19975
MPLM1102_Run2	190675	234.6869936	44.59713386	1003404	1004946	275	20147	20147
MPLM1075	390252	219.2863291	85.28661287	1003404	1006833	306	21150	21150
MPLM1149	521057	217.4547075	112.9219113	1003404	969765	260	31319	31319
MPLM1110	493237	221.4390242	108.8513899	1003404	1037198	359	18861	18861
MPLM0918	378276	225.8055071	85.12703158	1003404	1054622	395	17930	18019
MPLM1027	249132	236.2709969	58.66297723	1003404	2898524	477	40259	82033
MPLM1045	247292	230.244925	56.74456949	1003404	981854	219	30754	30336
MPLM1132	505630	221.8186579	111.7776768	1003404	1001684	254	28550	28550
MPLM1137	476445	217.8704279	103.4511284	1003404	1026386	341	20496	20496
MPLM1148	388917	228.2399149	88.4652473	1003404	1028241	324	18861	21150
MPLM1105	523334	213.0639534	111.1253403	1003404	1022768	340	20147	21917
MPLM1114	340888	226.0827149	76.807432	1003404	1051453	428	18248	19642
MPLM1103	221433	228.2020047	50.36002896	1003404	994107	243	21738	20147
MPLM1047	394347	235.9732165	92.73964425	1003404	992408	252	30748	30748
MPLM1109	308001	233.0653553	71.54083749	1003404	1032290	321	19558	19974
MPLM1111	201125	237.1645966	47.53791045	1003404	1017689	292	20430	20430
MPLM0669	257848	228.5551177	58.73255438	1003404	1048450	265	25221	27121
MPLM0642	405091	219.1240425	88.46404589	1003404	982493	267	22085	22085
MPLM0645	249566	219.1332353	54.50267788	1003404	1006969	216	22660	22660
MPLM0647	207527	227.3809312	47.02760055	1003404	1066428	377	25221	27121
MPLM0648	160436	228.8633474	36.59335622	1003404	1064782	576	25221	25668
MPLM0649	270880	225.9665738	61.0021741	1003404	976887	233	22748	22004
MPLM0652	260814	224.9087146	58.46034249	1003404	972884	249	25911	25911
MPLM0657	310057	227.9064898	70.42427826	1003404	1058680	341	21882	21954
MPLM0660	242785	222.6105876	53.8631613	1003404	1044324	249	25221	27125
MPLM0661	259545	228.8364234	59.19186041	1003404	1051014	268	24768	25223
MPLM0664	186688	230.7839229	42.9384266	1003404	1077331	453	22568	25223
MPLM0665	215893	227.5586749	48.96165951	1003399	914477	173	26408	25007
MPLM1082	376137	218.7793876	82.01185415	1003404	1028408	254	25155	25155
MPLM1083	330113	225.0900964	74.05309028	1003404	1054380	292	24430	24723
MPLM1119	501649	216.7329737	108.3550389	1003404	999566	264	31111	31111
MPLM1120	390815	225.1413955	87.69013727	1003404	994517	222	36863	36863
MPLM1121	293405	234.7561783	68.64496903	1003404	988381	253	31111	31111
MPLM1122	335145	233.5465918	78.00643858	1003404	1078366	417	30889	31110
MPLM1124	385338	224.0295338	86.03423197	1003404	998498	242	31417	31417
MPLM1125	586476	212.6744854	124.3053461	1003404	1004041	238	29587	29587
MPLM1126	541266	218.5414833	117.8877845	1003404	1014904	318	29448	29448
MPLM1127	272907	233.6316218	63.54340326	1003404	997656	288	27458	27458
MPLM1128	437239	222.4914052	96.95189525	1003404	992730	250	28298	28298
MPLM1129	445038	231.7535727	102.7892519	1003404	995634	256	28298	28298
MPLM0640	356336	220.5293964	78.31597542	1003379	975148	242	22752	22004
MPLM0643	239281	219.8001283	52.41557189	1003404	1007794	235	24557	24557
MPLM0646	146450	233.3709457	34.06123057	1003404	1060529	520	26601	28313
MPLM0667	331129	219.9952873	72.59969015	1003404	920418	199	21942	19654
MPLM0668	301661	217.0635283	65.25746459	1003404	927131	227	26408	24884
MPLM0670	209539	213.386613	44.56113141	1003404	973945	230	21763	21719
MPLM0671	164320	224.9701041	36.84167843	1003404	996827	365	21796	21796
MPLM0684	183649	203.1067063	37.17380387	1003404	1048723	278	21636	22190
MPLM0692	137747	222.2842421	30.51511405	1003404	1040678	230	22802	25221
MPLM0698	159529	224.9455083	35.76359273	1003404	1012078	257	22892	23339
MPLM0700	208325	227.3165679	47.19507197	1003404	1107348	631	19089	19436
MPLM0703	320522	199.2660909	63.65249291	1003404	1020238	271	28173	28173
MPLM0706	282093	222.6085883	62.58329098	1003404	1000116	188	23285	23285
MPLM0713	234350	222.6557627	52.00236196	1003404	925116	173	26409	26161
MPLM0715	273486	226.9814671	61.86566278	1003371	1073898	349	21882	24815
MPLM0820	134333	230.2177499	30.82092657	1003404	1024665	305	31620	31620
MPLM0821	303163	230.3271722	69.58979285	1003404	974269	220	33292	33292
MPLM0824	261416	222.7358406	58.02918117	1003404	1011464	227	25154	27543
MPLM0825	193001	232.7265221	44.76407459	1003404	1005066	247	26580	26580
MPLM0827	147171	219.8855107	32.25098814	1003404	966259	318	28843	28843
MPLM0828	153700	226.7831653	34.73832325	1003404	940762	177	35186	32408
MPLM0830	150941	232.2184198	34.93237071	1003404	1005257	236	24648	24648
MPLM0832	131623	232.8939053	30.55020161	1003404	989299	450	26991	26991
MPLM0833	210464	231.6718655	48.59317633	1003404	992037	252	25752	25752
MPLM0834	148278	226.2525088	33.4344586	1003404	972935	341	20565	19091
MPLM0837	211410	227.9610094	48.02974375	1003404	961585	269	27954	27370
MPLM0838	269284	219.5579407	58.92286706	1003404	1009874	222	31353	31353
MPLM1053	328919	230.7486114	75.64012352	1003404	1048311	381	30335	30740
MPLM1064	331244	226.045705	74.6222693	1003404	1037210	336	19975	20559
MPLM1133	215658	238.5352804	51.26752684	1003404	992493	214	30361	28553
MPLM1093	372819	226.3257117	84.09227539	1003404	1046396	367	18344	18861
MPLM1147	346635	230.3421726	79.57378982	1003404	1181515	664	17545	21150
