# Supplementary material for: Genome-Wide Association Study of Nucleotide Variants Associated with Resistance to Nine Antimicrobials in Mycoplasma bovis
Source: Microorganisms. 2022 Jul 6;10(7):1366. doi: 10.3390/microorganisms10071366 (PMC9320666; doi:10.3390/microorganisms10071366)
Supplement: Supplementary file 1 [file microorganisms-10-01366-s001.zip › microorganisms-1799817-supplementary/Table_S4.csv]

Gene Name	Identifier	Product	Variant Type And Notes	AA Mutations (Reference AA - AA Position - Variant AA)	GWAS ID	GWAS Type	Synonymity	Sequence Direction	Variant Mutations; Base Relative to Sequence Direction (Reference Allele - Allele Position - Variant Allele)	Variant Start Position	Reference Allele	Variant Allele	AF	Filter P-Value	LRT P-Value	Beta	Beta Std Err	Present in X Number of Studies	Category	Pathway Category
tilS	WP_013456466.1	tRNA lysidine(34) synthetase TilS	SNP	Arg125Lys	GAM	FEM	Non-Synonymous	-	C1000035T	1000035	C	T	0.593	1.8e-09	2.96e-14	-257.0	31.1	3	synthase	protein synthesis assembly and recovery
tilS	WP_013456466.1	tRNA lysidine(34) synthetase TilS	SNP	Arg125Lys	TIP	FEM	Non-Synonymous	-	C1000035T	1000035	C	T	0.593	1.37e-07	8.42e-16	-106.0	12.0	3	synthase	protein synthesis assembly and recovery
tilS	WP_013456466.1	tRNA lysidine(34) synthetase TilS	SNP	Arg125Lys	TUL	FEM	Non-Synonymous	-	C1000035T	1000035	C	T	0.593	2.85e-09	2.35e-10	-213.0	31.7	3	synthase	protein synthesis assembly and recovery
tilS	WP_013456466.1	tRNA lysidine(34) synthetase TilS	SNP	Arg125Lys	TYLT	FEM	Non-Synonymous	-	C1000035T	1000035	C	T	0.593	7.36e-08	8.41e-12	-108.0	14.8	3	synthase	protein synthesis assembly and recovery
tilS	WP_013456466.1	tRNA lysidine(34) synthetase TilS	SNP	Tyr109Phe	GAM	FEM	Non-Synonymous	-	T1000083A	1000083	T	A	0.407	1.8e-09	2.96e-14	257.0	31.1	3	synthase	protein synthesis assembly and recovery
tilS	WP_013456466.1	tRNA lysidine(34) synthetase TilS	SNP	Tyr109Phe	TIP	FEM	Non-Synonymous	-	T1000083A	1000083	T	A	0.407	1.37e-07	8.42e-16	106.0	12.0	3	synthase	protein synthesis assembly and recovery
tilS	WP_013456466.1	tRNA lysidine(34) synthetase TilS	SNP	Tyr109Phe	TUL	FEM	Non-Synonymous	-	T1000083A	1000083	T	A	0.407	2.85e-09	2.35e-10	213.0	31.7	3	synthase	protein synthesis assembly and recovery
tilS	WP_013456466.1	tRNA lysidine(34) synthetase TilS	SNP	Tyr109Phe	TYLT	FEM	Non-Synonymous	-	T1000083A	1000083	T	A	0.407	7.36e-08	8.41e-12	108.0	14.8	3	synthase	protein synthesis assembly and recovery
tilS	WP_013456466.1	tRNA lysidine(34) synthetase TilS	SNP	Arg80Arg	GAM	FEM	Synonymous	-	C1000169T	1000169	C	T	0.593	1.8e-09	2.96e-14	-257.0	31.1	3	synthase	protein synthesis assembly and recovery
tilS	WP_013456466.1	tRNA lysidine(34) synthetase TilS	SNP	Arg80Arg	TIP	FEM	Synonymous	-	C1000169T	1000169	C	T	0.593	1.37e-07	8.42e-16	-106.0	12.0	3	synthase	protein synthesis assembly and recovery
tilS	WP_013456466.1	tRNA lysidine(34) synthetase TilS	SNP	Arg80Arg	TUL	FEM	Synonymous	-	C1000169T	1000169	C	T	0.593	2.85e-09	2.35e-10	-213.0	31.7	3	synthase	protein synthesis assembly and recovery
tilS	WP_013456466.1	tRNA lysidine(34) synthetase TilS	SNP	Arg80Arg	TYLT	FEM	Synonymous	-	C1000169T	1000169	C	T	0.593	7.36e-08	8.41e-12	-108.0	14.8	3	synthase	protein synthesis assembly and recovery
tilS	WP_013456466.1	tRNA lysidine(34) synthetase TilS	SNP	Asn78Asn	GAM	FEM	Synonymous	-	A1000175G	1000175	A	G	0.593	1.8e-09	2.96e-14	-257.0	31.1	3	synthase	protein synthesis assembly and recovery
tilS	WP_013456466.1	tRNA lysidine(34) synthetase TilS	SNP	Asn78Asn	TIP	FEM	Synonymous	-	A1000175G	1000175	A	G	0.593	1.37e-07	8.42e-16	-106.0	12.0	3	synthase	protein synthesis assembly and recovery
tilS	WP_013456466.1	tRNA lysidine(34) synthetase TilS	SNP	Asn78Asn	TUL	FEM	Synonymous	-	A1000175G	1000175	A	G	0.593	2.85e-09	2.35e-10	-213.0	31.7	3	synthase	protein synthesis assembly and recovery
tilS	WP_013456466.1	tRNA lysidine(34) synthetase TilS	SNP	Asn78Asn	TYLT	FEM	Synonymous	-	A1000175G	1000175	A	G	0.593	7.36e-08	8.41e-12	-108.0	14.8	3	synthase	protein synthesis assembly and recovery
tilS	WP_013456466.1	tRNA lysidine(34) synthetase TilS	MNP	Asn273Asn	GAM	FEM	Synonymous	-	A999590G	999590	ATTTTTTAAC	GTTTTTTAAC	0.593	1.8e-09	2.96e-14	-257.0	31.1	3	synthase	protein synthesis assembly and recovery
tilS	WP_013456466.1	tRNA lysidine(34) synthetase TilS	MNP	Asn273Asn	TIP	FEM	Synonymous	-	A999590G	999590	ATTTTTTAAC	GTTTTTTAAC	0.593	1.37e-07	8.42e-16	-106.0	12.0	3	synthase	protein synthesis assembly and recovery
tilS	WP_013456466.1	tRNA lysidine(34) synthetase TilS	MNP	Asn273Asn	TUL	FEM	Synonymous	-	A999590G	999590	ATTTTTTAAC	GTTTTTTAAC	0.593	2.85e-09	2.35e-10	-213.0	31.7	3	synthase	protein synthesis assembly and recovery
tilS	WP_013456466.1	tRNA lysidine(34) synthetase TilS	MNP	Asn273Asn	TYLT	FEM	Synonymous	-	A999590G	999590	ATTTTTTAAC	GTTTTTTAAC	0.593	7.36e-08	8.41e-12	-108.0	14.8	3	synthase	protein synthesis assembly and recovery
tilS	WP_013456466.1	tRNA lysidine(34) synthetase TilS	SNP	Ile260Ile	GAM	FEM	Synonymous	-	A999629G	999629	A	G	0.593	1.8e-09	2.96e-14	-257.0	31.1	3	synthase	protein synthesis assembly and recovery
tilS	WP_013456466.1	tRNA lysidine(34) synthetase TilS	SNP	Ile260Ile	TIP	FEM	Synonymous	-	A999629G	999629	A	G	0.593	1.37e-07	8.42e-16	-106.0	12.0	3	synthase	protein synthesis assembly and recovery
tilS	WP_013456466.1	tRNA lysidine(34) synthetase TilS	SNP	Ile260Ile	TUL	FEM	Synonymous	-	A999629G	999629	A	G	0.593	2.85e-09	2.35e-10	-213.0	31.7	3	synthase	protein synthesis assembly and recovery
tilS	WP_013456466.1	tRNA lysidine(34) synthetase TilS	SNP	Ile260Ile	TYLT	FEM	Synonymous	-	A999629G	999629	A	G	0.593	7.36e-08	8.41e-12	-108.0	14.8	3	synthase	protein synthesis assembly and recovery
tilS	WP_013456466.1	tRNA lysidine(34) synthetase TilS	MNP	Phe228Leu	GAM	FEM	Non-Synonymous	-	G999725T	999721	TTTTG	TTTTT	0.593	1.8e-09	2.96e-14	-257.0	31.1	3	synthase	protein synthesis assembly and recovery
tilS	WP_013456466.1	tRNA lysidine(34) synthetase TilS	MNP	Phe228Leu	TIP	FEM	Non-Synonymous	-	G999725T	999721	TTTTG	TTTTT	0.593	1.37e-07	8.42e-16	-106.0	12.0	3	synthase	protein synthesis assembly and recovery
tilS	WP_013456466.1	tRNA lysidine(34) synthetase TilS	MNP	Phe228Leu	TUL	FEM	Non-Synonymous	-	G999725T	999721	TTTTG	TTTTT	0.593	2.85e-09	2.35e-10	-213.0	31.7	3	synthase	protein synthesis assembly and recovery
tilS	WP_013456466.1	tRNA lysidine(34) synthetase TilS	MNP	Phe228Leu	TYLT	FEM	Non-Synonymous	-	G999725T	999721	TTTTG	TTTTT	0.593	7.36e-08	8.41e-12	-108.0	14.8	3	synthase	protein synthesis assembly and recovery
tilS	WP_013456466.1	tRNA lysidine(34) synthetase TilS	SNP	Ser221Ser	GAM	FEM	Synonymous	-	G999746A	999746	G	A	0.593	1.8e-09	2.96e-14	-257.0	31.1	3	synthase	protein synthesis assembly and recovery
tilS	WP_013456466.1	tRNA lysidine(34) synthetase TilS	SNP	Ser221Ser	TIP	FEM	Synonymous	-	G999746A	999746	G	A	0.593	1.37e-07	8.42e-16	-106.0	12.0	3	synthase	protein synthesis assembly and recovery
tilS	WP_013456466.1	tRNA lysidine(34) synthetase TilS	SNP	Ser221Ser	TUL	FEM	Synonymous	-	G999746A	999746	G	A	0.593	2.85e-09	2.35e-10	-213.0	31.7	3	synthase	protein synthesis assembly and recovery
tilS	WP_013456466.1	tRNA lysidine(34) synthetase TilS	SNP	Ser221Ser	TYLT	FEM	Synonymous	-	G999746A	999746	G	A	0.593	7.36e-08	8.41e-12	-108.0	14.8	3	synthase	protein synthesis assembly and recovery
tilS	WP_013456466.1	tRNA lysidine(34) synthetase TilS	SNP	Asn217Asn	GAM	FEM	Synonymous	-	A999758G	999758	A	G	0.593	1.8e-09	2.96e-14	-257.0	31.1	3	synthase	protein synthesis assembly and recovery
tilS	WP_013456466.1	tRNA lysidine(34) synthetase TilS	SNP	Asn217Asn	TIP	FEM	Synonymous	-	A999758G	999758	A	G	0.593	1.37e-07	8.42e-16	-106.0	12.0	3	synthase	protein synthesis assembly and recovery
tilS	WP_013456466.1	tRNA lysidine(34) synthetase TilS	SNP	Asn217Asn	TUL	FEM	Synonymous	-	A999758G	999758	A	G	0.593	2.85e-09	2.35e-10	-213.0	31.7	3	synthase	protein synthesis assembly and recovery
tilS	WP_013456466.1	tRNA lysidine(34) synthetase TilS	SNP	Asn217Asn	TYLT	FEM	Synonymous	-	A999758G	999758	A	G	0.593	7.36e-08	8.41e-12	-108.0	14.8	3	synthase	protein synthesis assembly and recovery
tilS	WP_013456466.1	tRNA lysidine(34) synthetase TilS	MNP	Ile213Asp	GAM	FEM	Non-Synonymous	-	T999772C;A999771T	999767	CTCGAT	CTCGTC	0.593	1.8e-09	2.96e-14	-257.0	31.1	3	synthase	protein synthesis assembly and recovery
tilS	WP_013456466.1	tRNA lysidine(34) synthetase TilS	MNP	Ile213Asp	TIP	FEM	Non-Synonymous	-	T999772C;A999771T	999767	CTCGAT	CTCGTC	0.593	1.37e-07	8.42e-16	-106.0	12.0	3	synthase	protein synthesis assembly and recovery
tilS	WP_013456466.1	tRNA lysidine(34) synthetase TilS	MNP	Ile213Asp	TUL	FEM	Non-Synonymous	-	T999772C;A999771T	999767	CTCGAT	CTCGTC	0.593	2.85e-09	2.35e-10	-213.0	31.7	3	synthase	protein synthesis assembly and recovery
tilS	WP_013456466.1	tRNA lysidine(34) synthetase TilS	MNP	Ile213Asp	TYLT	FEM	Non-Synonymous	-	T999772C;A999771T	999767	CTCGAT	CTCGTC	0.593	7.36e-08	8.41e-12	-108.0	14.8	3	synthase	protein synthesis assembly and recovery
tilS	WP_013456466.1	tRNA lysidine(34) synthetase TilS	MNP	Lys185Arg	GAM	FEM	Non-Synonymous	-	T999855C	999855	TT	CT	0.593	1.8e-09	2.96e-14	-257.0	31.1	3	synthase	protein synthesis assembly and recovery
tilS	WP_013456466.1	tRNA lysidine(34) synthetase TilS	MNP	Lys185Arg	TIP	FEM	Non-Synonymous	-	T999855C	999855	TT	CT	0.593	1.37e-07	8.42e-16	-106.0	12.0	3	synthase	protein synthesis assembly and recovery
tilS	WP_013456466.1	tRNA lysidine(34) synthetase TilS	MNP	Lys185Arg	TUL	FEM	Non-Synonymous	-	T999855C	999855	TT	CT	0.593	2.85e-09	2.35e-10	-213.0	31.7	3	synthase	protein synthesis assembly and recovery
tilS	WP_013456466.1	tRNA lysidine(34) synthetase TilS	MNP	Lys185Arg	TYLT	FEM	Non-Synonymous	-	T999855C	999855	TT	CT	0.593	7.36e-08	8.41e-12	-108.0	14.8	3	synthase	protein synthesis assembly and recovery
tilS	WP_013456466.1	tRNA lysidine(34) synthetase TilS	MNP	Asp177Asn	GAM	FEM	Non-Synonymous	-	C999880T;A999878G	999878	ATC	GTT	0.593	1.8e-09	2.96e-14	-257.0	31.1	3	synthase	protein synthesis assembly and recovery
tilS	WP_013456466.1	tRNA lysidine(34) synthetase TilS	MNP	Asp177Asn	TIP	FEM	Non-Synonymous	-	C999880T;A999878G	999878	ATC	GTT	0.593	1.37e-07	8.42e-16	-106.0	12.0	3	synthase	protein synthesis assembly and recovery
tilS	WP_013456466.1	tRNA lysidine(34) synthetase TilS	MNP	Asp177Asn	TUL	FEM	Non-Synonymous	-	C999880T;A999878G	999878	ATC	GTT	0.593	2.85e-09	2.35e-10	-213.0	31.7	3	synthase	protein synthesis assembly and recovery
tilS	WP_013456466.1	tRNA lysidine(34) synthetase TilS	MNP	Asp177Asn	TYLT	FEM	Non-Synonymous	-	C999880T;A999878G	999878	ATC	GTT	0.593	7.36e-08	8.41e-12	-108.0	14.8	3	synthase	protein synthesis assembly and recovery
tilS	WP_013456466.1	tRNA lysidine(34) synthetase TilS	SNP	Asp162Asp	GAM	FEM	Synonymous	-	A999923G	999923	A	G	0.593	1.8e-09	2.96e-14	-257.0	31.1	3	synthase	protein synthesis assembly and recovery
tilS	WP_013456466.1	tRNA lysidine(34) synthetase TilS	SNP	Asp162Asp	TIP	FEM	Synonymous	-	A999923G	999923	A	G	0.593	1.37e-07	8.42e-16	-106.0	12.0	3	synthase	protein synthesis assembly and recovery
tilS	WP_013456466.1	tRNA lysidine(34) synthetase TilS	SNP	Asp162Asp	TUL	FEM	Synonymous	-	A999923G	999923	A	G	0.593	2.85e-09	2.35e-10	-213.0	31.7	3	synthase	protein synthesis assembly and recovery
tilS	WP_013456466.1	tRNA lysidine(34) synthetase TilS	SNP	Asp162Asp	TYLT	FEM	Synonymous	-	A999923G	999923	A	G	0.593	7.36e-08	8.41e-12	-108.0	14.8	3	synthase	protein synthesis assembly and recovery
tilS	WP_013456466.1	tRNA lysidine(34) synthetase TilS	SNP	Ile157Ile	GAM	FEM	Synonymous	-	G999938A	999938	G	A	0.593	1.8e-09	2.96e-14	-257.0	31.1	3	synthase	protein synthesis assembly and recovery
tilS	WP_013456466.1	tRNA lysidine(34) synthetase TilS	SNP	Ile157Ile	TIP	FEM	Synonymous	-	G999938A	999938	G	A	0.593	1.37e-07	8.42e-16	-106.0	12.0	3	synthase	protein synthesis assembly and recovery
tilS	WP_013456466.1	tRNA lysidine(34) synthetase TilS	SNP	Ile157Ile	TUL	FEM	Synonymous	-	G999938A	999938	G	A	0.593	2.85e-09	2.35e-10	-213.0	31.7	3	synthase	protein synthesis assembly and recovery
tilS	WP_013456466.1	tRNA lysidine(34) synthetase TilS	SNP	Ile157Ile	TYLT	FEM	Synonymous	-	G999938A	999938	G	A	0.593	7.36e-08	8.41e-12	-108.0	14.8	3	synthase	protein synthesis assembly and recovery
tilS	WP_013456466.1	tRNA lysidine(34) synthetase TilS	MNP	Leu152Leu;Asp150Glu	GAM	FEM	Non-Synonymous	-	G999959T;A999955G	999955	AGTAG	GGTAT	0.593	1.8e-09	2.96e-14	-257.0	31.1	3	synthase	protein synthesis assembly and recovery
tilS	WP_013456466.1	tRNA lysidine(34) synthetase TilS	MNP	Leu152Leu;Asp150Glu	TIP	FEM	Non-Synonymous	-	G999959T;A999955G	999955	AGTAG	GGTAT	0.593	1.37e-07	8.42e-16	-106.0	12.0	3	synthase	protein synthesis assembly and recovery
tilS	WP_013456466.1	tRNA lysidine(34) synthetase TilS	MNP	Leu152Leu;Asp150Glu	TUL	FEM	Non-Synonymous	-	G999959T;A999955G	999955	AGTAG	GGTAT	0.593	2.85e-09	2.35e-10	-213.0	31.7	3	synthase	protein synthesis assembly and recovery
tilS	WP_013456466.1	tRNA lysidine(34) synthetase TilS	MNP	Leu152Leu;Asp150Glu	TYLT	FEM	Non-Synonymous	-	G999959T;A999955G	999955	AGTAG	GGTAT	0.593	7.36e-08	8.41e-12	-108.0	14.8	3	synthase	protein synthesis assembly and recovery
tilS	WP_013456466.1	tRNA lysidine(34) synthetase TilS	MNP	Lys142Thr	GAM	FEM	Non-Synonymous	-	T999984G;C999983A	999983	CT	AG	0.593	1.8e-09	2.96e-14	-257.0	31.1	3	synthase	protein synthesis assembly and recovery
tilS	WP_013456466.1	tRNA lysidine(34) synthetase TilS	MNP	Lys142Thr	TIP	FEM	Non-Synonymous	-	T999984G;C999983A	999983	CT	AG	0.593	1.37e-07	8.42e-16	-106.0	12.0	3	synthase	protein synthesis assembly and recovery
tilS	WP_013456466.1	tRNA lysidine(34) synthetase TilS	MNP	Lys142Thr	TUL	FEM	Non-Synonymous	-	T999984G;C999983A	999983	CT	AG	0.593	2.85e-09	2.35e-10	-213.0	31.7	3	synthase	protein synthesis assembly and recovery
tilS	WP_013456466.1	tRNA lysidine(34) synthetase TilS	MNP	Lys142Thr	TYLT	FEM	Non-Synonymous	-	T999984G;C999983A	999983	CT	AG	0.593	7.36e-08	8.41e-12	-108.0	14.8	3	synthase	protein synthesis assembly and recovery
tilS	WP_013456466.1	tRNA lysidine(34) synthetase TilS	MNP	Arg137Arg;Pro138Pro	GAM	FEM	Synonymous	-	T999998C;T999995C	999995	TGGT	CGGC	0.593	1.8e-09	2.96e-14	-257.0	31.1	3	synthase	protein synthesis assembly and recovery
tilS	WP_013456466.1	tRNA lysidine(34) synthetase TilS	MNP	Arg137Arg;Pro138Pro	TIP	FEM	Synonymous	-	T999998C;T999995C	999995	TGGT	CGGC	0.593	1.37e-07	8.42e-16	-106.0	12.0	3	synthase	protein synthesis assembly and recovery
tilS	WP_013456466.1	tRNA lysidine(34) synthetase TilS	MNP	Arg137Arg;Pro138Pro	TUL	FEM	Synonymous	-	T999998C;T999995C	999995	TGGT	CGGC	0.593	2.85e-09	2.35e-10	-213.0	31.7	3	synthase	protein synthesis assembly and recovery
tilS	WP_013456466.1	tRNA lysidine(34) synthetase TilS	MNP	Arg137Arg;Pro138Pro	TYLT	FEM	Synonymous	-	T999998C;T999995C	999995	TGGT	CGGC	0.593	7.36e-08	8.41e-12	-108.0	14.8	3	synthase	protein synthesis assembly and recovery
fba	WP_013456402.1	class II fructose-1%2C6-bisphosphate aldolase	SNP	Val222Val	GAM	FEM	Synonymous	+	C100020T	100020	C	T	0.918	2.63e-06	1.57e-08	290.0	49.0	2	aldolase	other
fba	WP_013456402.1	class II fructose-1%2C6-bisphosphate aldolase	SNP	Val222Val	TUL	FEM	Synonymous	+	C100020T	100020	C	T	0.918	5.26e-05	1.1e-07	265.0	48.0	2	aldolase	other
fba	WP_013456402.1	class II fructose-1%2C6-bisphosphate aldolase	SNP	Val222Val	TYLT	FEM	Synonymous	+	C100020T	100020	C	T	0.918	1.06e-05	3.13e-06	111.0	23.2	2	aldolase	other
fba	WP_013456402.1	class II fructose-1%2C6-bisphosphate aldolase	SNP	Gly228Gly	GAM	FEM	Synonymous	+	T100038G	100038	T	G	0.918	2.63e-06	1.57e-08	290.0	49.0	2	aldolase	other
fba	WP_013456402.1	class II fructose-1%2C6-bisphosphate aldolase	SNP	Gly228Gly	GAM	FEM	Synonymous	+	T100038A	100038	T	A	0.0412	1.06e-26	5.94e-06	-288.0	61.7	2	aldolase	other
fba	WP_013456402.1	class II fructose-1%2C6-bisphosphate aldolase	SNP	Gly228Gly	TUL	FEM	Synonymous	+	T100038G	100038	T	G	0.918	5.26e-05	1.1e-07	265.0	48.0	2	aldolase	other
fba	WP_013456402.1	class II fructose-1%2C6-bisphosphate aldolase	SNP	Gly228Gly	TUL	FEM	Synonymous	+	T100038A	100038	T	A	0.0412	2.4099999999999998e-24	2.94e-07	-314.0	58.9	2	aldolase	other
fba	WP_013456402.1	class II fructose-1%2C6-bisphosphate aldolase	SNP	Gly228Gly	TYLT	FEM	Synonymous	+	T100038G	100038	T	G	0.918	1.06e-05	3.13e-06	111.0	23.2	2	aldolase	other
fba	WP_013456402.1	class II fructose-1%2C6-bisphosphate aldolase	SNP	Gly228Gly	TYLT	FEM	Synonymous	+	T100038A	100038	T	A	0.0412	2.53e-12	4.86e-06	-134.0	28.3	2	aldolase	other
fba	WP_013456402.1	class II fructose-1%2C6-bisphosphate aldolase	MNP	Ala243Ala;Asp244Asp	GAM	FEM	Synonymous	+	G100083T;C100086T	100083	GGAC	TGAT	0.0412	1.06e-26	5.94e-06	-288.0	61.7	2	aldolase	other
fba	WP_013456402.1	class II fructose-1%2C6-bisphosphate aldolase	MNP	Ala243Ala;Asp244Asp	TUL	FEM	Synonymous	+	G100083T;C100086T	100083	GGAC	TGAT	0.0412	2.4099999999999998e-24	2.94e-07	-314.0	58.9	2	aldolase	other
fba	WP_013456402.1	class II fructose-1%2C6-bisphosphate aldolase	MNP	Ala243Ala;Asp244Asp	TYLT	FEM	Synonymous	+	G100083T;C100086T	100083	GGAC	TGAT	0.0412	2.53e-12	4.86e-06	-134.0	28.3	2	aldolase	other
fba	WP_013456402.1	class II fructose-1%2C6-bisphosphate aldolase	SNP	Gly179Gly	GAM	FEM	Synonymous	+	T99891C	99891	T	C	0.918	2.63e-06	1.57e-08	290.0	49.0	2	aldolase	other
fba	WP_013456402.1	class II fructose-1%2C6-bisphosphate aldolase	SNP	Gly179Gly	TUL	FEM	Synonymous	+	T99891C	99891	T	C	0.918	5.26e-05	1.1e-07	265.0	48.0	2	aldolase	other
fba	WP_013456402.1	class II fructose-1%2C6-bisphosphate aldolase	SNP	Gly179Gly	TYLT	FEM	Synonymous	+	T99891C	99891	T	C	0.918	1.06e-05	3.13e-06	111.0	23.2	2	aldolase	other
fba	WP_013456402.1	class II fructose-1%2C6-bisphosphate aldolase	SNP	Pro186Pro	TIP	LMM	Synonymous	+	T99912C	99912	T	C	0.845	0.166	1.57e-06	-42.3	8.53	0	aldolase	other
fba	WP_013456402.1	class II fructose-1%2C6-bisphosphate aldolase	SNP	Leu192Leu	GAM	FEM	Synonymous	+	A99930G	99930	A	G	0.918	2.63e-06	1.57e-08	290.0	49.0	2	aldolase	other
fba	WP_013456402.1	class II fructose-1%2C6-bisphosphate aldolase	SNP	Leu192Leu	TUL	FEM	Synonymous	+	A99930G	99930	A	G	0.918	5.26e-05	1.1e-07	265.0	48.0	2	aldolase	other
fba	WP_013456402.1	class II fructose-1%2C6-bisphosphate aldolase	SNP	Leu192Leu	TYLT	FEM	Synonymous	+	A99930G	99930	A	G	0.918	1.06e-05	3.13e-06	111.0	23.2	2	aldolase	other
fba	WP_013456402.1	class II fructose-1%2C6-bisphosphate aldolase	SNP	Phe194Phe	GAM	FEM	Synonymous	+	T99936C	99936	T	C	0.0412	1.06e-26	5.94e-06	-288.0	61.7	2	aldolase	other
fba	WP_013456402.1	class II fructose-1%2C6-bisphosphate aldolase	SNP	Phe194Phe	TUL	FEM	Synonymous	+	T99936C	99936	T	C	0.0412	2.4099999999999998e-24	2.94e-07	-314.0	58.9	2	aldolase	other
fba	WP_013456402.1	class II fructose-1%2C6-bisphosphate aldolase	SNP	Phe194Phe	TYLT	FEM	Synonymous	+	T99936C	99936	T	C	0.0412	2.53e-12	4.86e-06	-134.0	28.3	2	aldolase	other
fba	WP_013456402.1	class II fructose-1%2C6-bisphosphate aldolase	SNP	Gly212Gly	GAM	FEM	Synonymous	+	T99990C	99990	T	C	0.918	2.63e-06	1.57e-08	290.0	49.0	2	aldolase	other
fba	WP_013456402.1	class II fructose-1%2C6-bisphosphate aldolase	SNP	Gly212Gly	TUL	FEM	Synonymous	+	T99990C	99990	T	C	0.918	5.26e-05	1.1e-07	265.0	48.0	2	aldolase	other
fba	WP_013456402.1	class II fructose-1%2C6-bisphosphate aldolase	SNP	Gly212Gly	TYLT	FEM	Synonymous	+	T99990C	99990	T	C	0.918	1.06e-05	3.13e-06	111.0	23.2	2	aldolase	other
pth	WP_013456042.1	aminoacyl-tRNA hydrolase	SNP	Asn170Asn	GAM	FEM	Synonymous	-	G1000465A	1000465	G	A	0.593	1.8e-09	2.96e-14	-257.0	31.1	3	hydrolase	protein synthesis assembly and recovery
pth	WP_013456042.1	aminoacyl-tRNA hydrolase	SNP	Asn170Asn	TIP	FEM	Synonymous	-	G1000465A	1000465	G	A	0.593	1.37e-07	8.42e-16	-106.0	12.0	3	hydrolase	protein synthesis assembly and recovery
pth	WP_013456042.1	aminoacyl-tRNA hydrolase	SNP	Asn170Asn	TUL	FEM	Synonymous	-	G1000465A	1000465	G	A	0.593	2.85e-09	2.35e-10	-213.0	31.7	3	hydrolase	protein synthesis assembly and recovery
pth	WP_013456042.1	aminoacyl-tRNA hydrolase	SNP	Asn170Asn	TYLT	FEM	Synonymous	-	G1000465A	1000465	G	A	0.593	7.36e-08	8.41e-12	-108.0	14.8	3	hydrolase	protein synthesis assembly and recovery
pth	WP_013456042.1	aminoacyl-tRNA hydrolase	SNP	Ile137Ile	GAM	FEM	Synonymous	-	T1000564A	1000564	T	A	0.562	1.71e-12	5.87e-20	-328.0	31.8	3	hydrolase	protein synthesis assembly and recovery
pth	WP_013456042.1	aminoacyl-tRNA hydrolase	SNP	Ile137Ile	TIP	FEM	Synonymous	-	T1000564A	1000564	T	A	0.562	1.36e-09	2.29e-16	-118.0	13.1	3	hydrolase	protein synthesis assembly and recovery
pth	WP_013456042.1	aminoacyl-tRNA hydrolase	SNP	Ile137Ile	TUL	FEM	Synonymous	-	T1000564A	1000564	T	A	0.562	5.27e-13	2.99e-16	-291.0	32.3	3	hydrolase	protein synthesis assembly and recovery
pth	WP_013456042.1	aminoacyl-tRNA hydrolase	SNP	Ile137Ile	TYLT	FEM	Synonymous	-	T1000564A	1000564	T	A	0.562	8.2e-11	6.25e-20	-151.0	14.6	3	hydrolase	protein synthesis assembly and recovery
pth	WP_013456042.1	aminoacyl-tRNA hydrolase	SNP	Ser136Ala	GAM	FEM	Non-Synonymous	-	A1000569C	1000569	A	C	0.562	1.71e-12	5.87e-20	-328.0	31.8	3	hydrolase	protein synthesis assembly and recovery
pth	WP_013456042.1	aminoacyl-tRNA hydrolase	SNP	Ser136Ala	TIP	FEM	Non-Synonymous	-	A1000569C	1000569	A	C	0.562	1.36e-09	2.29e-16	-118.0	13.1	3	hydrolase	protein synthesis assembly and recovery
pth	WP_013456042.1	aminoacyl-tRNA hydrolase	SNP	Ser136Ala	TUL	FEM	Non-Synonymous	-	A1000569C	1000569	A	C	0.562	5.27e-13	2.99e-16	-291.0	32.3	3	hydrolase	protein synthesis assembly and recovery
pth	WP_013456042.1	aminoacyl-tRNA hydrolase	SNP	Ser136Ala	TYLT	FEM	Non-Synonymous	-	A1000569C	1000569	A	C	0.562	8.2e-11	6.25e-20	-151.0	14.6	3	hydrolase	protein synthesis assembly and recovery
pth	WP_013456042.1	aminoacyl-tRNA hydrolase	SNP	Ser112Ser	GAM	FEM	Synonymous	-	G1000639A	1000639	G	A	0.562	1.71e-12	5.87e-20	-328.0	31.8	3	hydrolase	protein synthesis assembly and recovery
pth	WP_013456042.1	aminoacyl-tRNA hydrolase	SNP	Ser112Ser	TIP	FEM	Synonymous	-	G1000639A	1000639	G	A	0.562	1.36e-09	2.29e-16	-118.0	13.1	3	hydrolase	protein synthesis assembly and recovery
pth	WP_013456042.1	aminoacyl-tRNA hydrolase	SNP	Ser112Ser	TUL	FEM	Synonymous	-	G1000639A	1000639	G	A	0.562	5.27e-13	2.99e-16	-291.0	32.3	3	hydrolase	protein synthesis assembly and recovery
pth	WP_013456042.1	aminoacyl-tRNA hydrolase	SNP	Ser112Ser	TYLT	FEM	Synonymous	-	G1000639A	1000639	G	A	0.562	8.2e-11	6.25e-20	-151.0	14.6	3	hydrolase	protein synthesis assembly and recovery
pth	WP_013456042.1	aminoacyl-tRNA hydrolase	SNP	Gly106Gly	GAM	FEM	Synonymous	-	T1000657C	1000657	T	C	0.593	1.8e-09	2.96e-14	-257.0	31.1	3	hydrolase	protein synthesis assembly and recovery
pth	WP_013456042.1	aminoacyl-tRNA hydrolase	SNP	Gly106Gly	TIP	FEM	Synonymous	-	T1000657C	1000657	T	C	0.593	1.37e-07	8.42e-16	-106.0	12.0	3	hydrolase	protein synthesis assembly and recovery
pth	WP_013456042.1	aminoacyl-tRNA hydrolase	SNP	Gly106Gly	TUL	FEM	Synonymous	-	T1000657C	1000657	T	C	0.593	2.85e-09	2.35e-10	-213.0	31.7	3	hydrolase	protein synthesis assembly and recovery
pth	WP_013456042.1	aminoacyl-tRNA hydrolase	SNP	Gly106Gly	TYLT	FEM	Synonymous	-	T1000657C	1000657	T	C	0.593	7.36e-08	8.41e-12	-108.0	14.8	3	hydrolase	protein synthesis assembly and recovery
pth	WP_013456042.1	aminoacyl-tRNA hydrolase	SNP	Ala97Ala	GAM	FEM	Synonymous	-	T1000684C	1000684	T	C	0.562	1.71e-12	5.87e-20	-328.0	31.8	3	hydrolase	protein synthesis assembly and recovery
pth	WP_013456042.1	aminoacyl-tRNA hydrolase	SNP	Ala97Ala	TIP	FEM	Synonymous	-	T1000684C	1000684	T	C	0.562	1.36e-09	2.29e-16	-118.0	13.1	3	hydrolase	protein synthesis assembly and recovery
pth	WP_013456042.1	aminoacyl-tRNA hydrolase	SNP	Ala97Ala	TUL	FEM	Synonymous	-	T1000684C	1000684	T	C	0.562	5.27e-13	2.99e-16	-291.0	32.3	3	hydrolase	protein synthesis assembly and recovery
pth	WP_013456042.1	aminoacyl-tRNA hydrolase	SNP	Ala97Ala	TYLT	FEM	Synonymous	-	T1000684C	1000684	T	C	0.562	8.2e-11	6.25e-20	-151.0	14.6	3	hydrolase	protein synthesis assembly and recovery
pth	WP_013456042.1	aminoacyl-tRNA hydrolase	SNP	Leu58Leu	GAM	FEM	Synonymous	-	A1000803G	1000803	A	G	0.593	1.8e-09	2.96e-14	-257.0	31.1	3	hydrolase	protein synthesis assembly and recovery
pth	WP_013456042.1	aminoacyl-tRNA hydrolase	SNP	Leu58Leu	TIP	FEM	Synonymous	-	A1000803G	1000803	A	G	0.593	1.37e-07	8.42e-16	-106.0	12.0	3	hydrolase	protein synthesis assembly and recovery
pth	WP_013456042.1	aminoacyl-tRNA hydrolase	SNP	Leu58Leu	TUL	FEM	Synonymous	-	A1000803G	1000803	A	G	0.593	2.85e-09	2.35e-10	-213.0	31.7	3	hydrolase	protein synthesis assembly and recovery
pth	WP_013456042.1	aminoacyl-tRNA hydrolase	SNP	Leu58Leu	TYLT	FEM	Synonymous	-	A1000803G	1000803	A	G	0.593	7.36e-08	8.41e-12	-108.0	14.8	3	hydrolase	protein synthesis assembly and recovery
pth	WP_013456042.1	aminoacyl-tRNA hydrolase	SNP	Asn34Asn	GAM	FEM	Synonymous	-	A1000873G	1000873	A	G	0.593	1.8e-09	2.96e-14	-257.0	31.1	3	hydrolase	protein synthesis assembly and recovery
pth	WP_013456042.1	aminoacyl-tRNA hydrolase	SNP	Asn34Asn	TIP	FEM	Synonymous	-	A1000873G	1000873	A	G	0.593	1.37e-07	8.42e-16	-106.0	12.0	3	hydrolase	protein synthesis assembly and recovery
pth	WP_013456042.1	aminoacyl-tRNA hydrolase	SNP	Asn34Asn	TUL	FEM	Synonymous	-	A1000873G	1000873	A	G	0.593	2.85e-09	2.35e-10	-213.0	31.7	3	hydrolase	protein synthesis assembly and recovery
pth	WP_013456042.1	aminoacyl-tRNA hydrolase	SNP	Asn34Asn	TYLT	FEM	Synonymous	-	A1000873G	1000873	A	G	0.593	7.36e-08	8.41e-12	-108.0	14.8	3	hydrolase	protein synthesis assembly and recovery
pth	WP_013456042.1	aminoacyl-tRNA hydrolase	SNP	Cys30Cys	GAM	FEM	Synonymous	-	A1000885G	1000885	A	G	0.593	1.8e-09	2.96e-14	-257.0	31.1	3	hydrolase	protein synthesis assembly and recovery
pth	WP_013456042.1	aminoacyl-tRNA hydrolase	SNP	Cys30Cys	TIP	FEM	Synonymous	-	A1000885G	1000885	A	G	0.593	1.37e-07	8.42e-16	-106.0	12.0	3	hydrolase	protein synthesis assembly and recovery
pth	WP_013456042.1	aminoacyl-tRNA hydrolase	SNP	Cys30Cys	TUL	FEM	Synonymous	-	A1000885G	1000885	A	G	0.593	2.85e-09	2.35e-10	-213.0	31.7	3	hydrolase	protein synthesis assembly and recovery
pth	WP_013456042.1	aminoacyl-tRNA hydrolase	SNP	Cys30Cys	TYLT	FEM	Synonymous	-	A1000885G	1000885	A	G	0.593	7.36e-08	8.41e-12	-108.0	14.8	3	hydrolase	protein synthesis assembly and recovery
MBOVPG45_RS04335	WP_013456018.1	AAA family ATPase	SNP	Asn746Asn	GAM	FEM	Synonymous	-	G1001007A	1001007	G	A	0.536	1.32e-15	1.1999999999999998e-23	-322.0	27.8	3	ATPase	transport protein
MBOVPG45_RS04335	WP_013456018.1	AAA family ATPase	SNP	Asn746Asn	TIP	FEM	Synonymous	-	G1001007A	1001007	G	A	0.536	1.7e-11	2.74e-18	-114.0	11.7	3	ATPase	transport protein
MBOVPG45_RS04335	WP_013456018.1	AAA family ATPase	SNP	Asn746Asn	TUL	FEM	Synonymous	-	G1001007A	1001007	G	A	0.536	1.08e-14	6.8e-16	-263.0	29.7	3	ATPase	transport protein
MBOVPG45_RS04335	WP_013456018.1	AAA family ATPase	SNP	Asn746Asn	TYLT	FEM	Synonymous	-	G1001007A	1001007	G	A	0.536	1.12e-11	2.62e-16	-126.0	14.0	3	ATPase	transport protein
MBOVPG45_RS04335	WP_013456018.1	AAA family ATPase	MNP	Ser736Ser;Pro737Pro	GAM	FEM	Synonymous	-	G1001037A;C1001034T	1001034	CGGG	TGGA	0.536	1.32e-15	1.1999999999999998e-23	-322.0	27.8	3	ATPase	transport protein
MBOVPG45_RS04335	WP_013456018.1	AAA family ATPase	MNP	Ser736Ser;Pro737Pro	TIP	FEM	Synonymous	-	G1001037A;C1001034T	1001034	CGGG	TGGA	0.536	1.7e-11	2.74e-18	-114.0	11.7	3	ATPase	transport protein
MBOVPG45_RS04335	WP_013456018.1	AAA family ATPase	MNP	Ser736Ser;Pro737Pro	TUL	FEM	Synonymous	-	G1001037A;C1001034T	1001034	CGGG	TGGA	0.536	1.08e-14	6.8e-16	-263.0	29.7	3	ATPase	transport protein
MBOVPG45_RS04335	WP_013456018.1	AAA family ATPase	MNP	Ser736Ser;Pro737Pro	TYLT	FEM	Synonymous	-	G1001037A;C1001034T	1001034	CGGG	TGGA	0.536	1.12e-11	2.62e-16	-126.0	14.0	3	ATPase	transport protein
MBOVPG45_RS04335	WP_013456018.1	AAA family ATPase	SNP	Ala731Thr	GAM	FEM	Non-Synonymous	-	C1001054T	1001054	C	T	0.593	1.8e-09	2.96e-14	-257.0	31.1	3	ATPase	transport protein
MBOVPG45_RS04335	WP_013456018.1	AAA family ATPase	SNP	Ala731Thr	TIP	FEM	Non-Synonymous	-	C1001054T	1001054	C	T	0.593	1.37e-07	8.42e-16	-106.0	12.0	3	ATPase	transport protein
MBOVPG45_RS04335	WP_013456018.1	AAA family ATPase	SNP	Ala731Thr	TUL	FEM	Non-Synonymous	-	C1001054T	1001054	C	T	0.593	2.85e-09	2.35e-10	-213.0	31.7	3	ATPase	transport protein
MBOVPG45_RS04335	WP_013456018.1	AAA family ATPase	SNP	Ala731Thr	TYLT	FEM	Non-Synonymous	-	C1001054T	1001054	C	T	0.593	7.36e-08	8.41e-12	-108.0	14.8	3	ATPase	transport protein
MBOVPG45_RS04335	WP_013456018.1	AAA family ATPase	MNP	Ser715Ser;Arg716Arg	GAM	FEM	Synonymous	-	T1001100C;C1001097T	1001097	CCTT	TCTC	0.536	1.32e-15	1.1999999999999998e-23	-322.0	27.8	3	ATPase	transport protein
MBOVPG45_RS04335	WP_013456018.1	AAA family ATPase	MNP	Ser715Ser;Arg716Arg	TIP	FEM	Synonymous	-	T1001100C;C1001097T	1001097	CCTT	TCTC	0.536	1.7e-11	2.74e-18	-114.0	11.7	3	ATPase	transport protein
MBOVPG45_RS04335	WP_013456018.1	AAA family ATPase	MNP	Ser715Ser;Arg716Arg	TUL	FEM	Synonymous	-	T1001100C;C1001097T	1001097	CCTT	TCTC	0.536	1.08e-14	6.8e-16	-263.0	29.7	3	ATPase	transport protein
MBOVPG45_RS04335	WP_013456018.1	AAA family ATPase	MNP	Ser715Ser;Arg716Arg	TYLT	FEM	Synonymous	-	T1001100C;C1001097T	1001097	CCTT	TCTC	0.536	1.12e-11	2.62e-16	-126.0	14.0	3	ATPase	transport protein
MBOVPG45_RS04335	WP_013456018.1	AAA family ATPase	SNP	Arg698Lys	GAM	FEM	Non-Synonymous	-	C1001152T	1001152	C	T	0.593	1.8e-09	2.96e-14	-257.0	31.1	3	ATPase	transport protein
MBOVPG45_RS04335	WP_013456018.1	AAA family ATPase	SNP	Arg698Lys	TIP	FEM	Non-Synonymous	-	C1001152T	1001152	C	T	0.593	1.37e-07	8.42e-16	-106.0	12.0	3	ATPase	transport protein
MBOVPG45_RS04335	WP_013456018.1	AAA family ATPase	SNP	Arg698Lys	TUL	FEM	Non-Synonymous	-	C1001152T	1001152	C	T	0.593	2.85e-09	2.35e-10	-213.0	31.7	3	ATPase	transport protein
MBOVPG45_RS04335	WP_013456018.1	AAA family ATPase	SNP	Arg698Lys	TYLT	FEM	Non-Synonymous	-	C1001152T	1001152	C	T	0.593	7.36e-08	8.41e-12	-108.0	14.8	3	ATPase	transport protein
MBOVPG45_RS04335	WP_013456018.1	AAA family ATPase	SNP	Ser644Thr	GAM	FEM	Non-Synonymous	-	C1001314G	1001314	C	G	0.536	1.32e-15	1.1999999999999998e-23	-322.0	27.8	3	ATPase	transport protein
MBOVPG45_RS04335	WP_013456018.1	AAA family ATPase	SNP	Ser644Thr	TIP	FEM	Non-Synonymous	-	C1001314G	1001314	C	G	0.536	1.7e-11	2.74e-18	-114.0	11.7	3	ATPase	transport protein
MBOVPG45_RS04335	WP_013456018.1	AAA family ATPase	SNP	Ser644Thr	TUL	FEM	Non-Synonymous	-	C1001314G	1001314	C	G	0.536	1.08e-14	6.8e-16	-263.0	29.7	3	ATPase	transport protein
MBOVPG45_RS04335	WP_013456018.1	AAA family ATPase	SNP	Ser644Thr	TYLT	FEM	Non-Synonymous	-	C1001314G	1001314	C	G	0.536	1.12e-11	2.62e-16	-126.0	14.0	3	ATPase	transport protein
MBOVPG45_RS04335	WP_013456018.1	AAA family ATPase	SNP	Ile637Ile	GAM	FEM	Synonymous	-	T1001334A	1001334	T	A	0.536	1.32e-15	1.1999999999999998e-23	-322.0	27.8	3	ATPase	transport protein
MBOVPG45_RS04335	WP_013456018.1	AAA family ATPase	SNP	Ile637Ile	TIP	FEM	Synonymous	-	T1001334A	1001334	T	A	0.536	1.7e-11	2.74e-18	-114.0	11.7	3	ATPase	transport protein
MBOVPG45_RS04335	WP_013456018.1	AAA family ATPase	SNP	Ile637Ile	TUL	FEM	Synonymous	-	T1001334A	1001334	T	A	0.536	1.08e-14	6.8e-16	-263.0	29.7	3	ATPase	transport protein
MBOVPG45_RS04335	WP_013456018.1	AAA family ATPase	SNP	Ile637Ile	TYLT	FEM	Synonymous	-	T1001334A	1001334	T	A	0.536	1.12e-11	2.62e-16	-126.0	14.0	3	ATPase	transport protein
MBOVPG45_RS04335	WP_013456018.1	AAA family ATPase	SNP	Gly635Gly	GAM	FEM	Synonymous	-	A1001340G	1001340	A	G	0.593	1.8e-09	2.96e-14	-257.0	31.1	3	ATPase	transport protein
MBOVPG45_RS04335	WP_013456018.1	AAA family ATPase	SNP	Gly635Gly	TIP	FEM	Synonymous	-	A1001340G	1001340	A	G	0.593	1.37e-07	8.42e-16	-106.0	12.0	3	ATPase	transport protein
MBOVPG45_RS04335	WP_013456018.1	AAA family ATPase	SNP	Gly635Gly	TUL	FEM	Synonymous	-	A1001340G	1001340	A	G	0.593	2.85e-09	2.35e-10	-213.0	31.7	3	ATPase	transport protein
MBOVPG45_RS04335	WP_013456018.1	AAA family ATPase	SNP	Gly635Gly	TYLT	FEM	Synonymous	-	A1001340G	1001340	A	G	0.593	7.36e-08	8.41e-12	-108.0	14.8	3	ATPase	transport protein
MBOVPG45_RS04335	WP_013456018.1	AAA family ATPase	SNP	Gly618Gly	GAM	FEM	Synonymous	-	A1001391G	1001391	A	G	0.593	1.8e-09	2.96e-14	-257.0	31.1	3	ATPase	transport protein
MBOVPG45_RS04335	WP_013456018.1	AAA family ATPase	SNP	Gly618Gly	TIP	FEM	Synonymous	-	A1001391G	1001391	A	G	0.593	1.37e-07	8.42e-16	-106.0	12.0	3	ATPase	transport protein
MBOVPG45_RS04335	WP_013456018.1	AAA family ATPase	SNP	Gly618Gly	TUL	FEM	Synonymous	-	A1001391G	1001391	A	G	0.593	2.85e-09	2.35e-10	-213.0	31.7	3	ATPase	transport protein
MBOVPG45_RS04335	WP_013456018.1	AAA family ATPase	SNP	Gly618Gly	TYLT	FEM	Synonymous	-	A1001391G	1001391	A	G	0.593	7.36e-08	8.41e-12	-108.0	14.8	3	ATPase	transport protein
MBOVPG45_RS04335	WP_013456018.1	AAA family ATPase	MNP	Thr603Ala	GAM	FEM	Non-Synonymous	-	T1001438C	1001434	TTTGT	TTTGC	0.536	1.32e-15	1.1999999999999998e-23	-322.0	27.8	3	ATPase	transport protein
MBOVPG45_RS04335	WP_013456018.1	AAA family ATPase	MNP	Thr603Ala	TIP	FEM	Non-Synonymous	-	T1001438C	1001434	TTTGT	TTTGC	0.536	1.7e-11	2.74e-18	-114.0	11.7	3	ATPase	transport protein
MBOVPG45_RS04335	WP_013456018.1	AAA family ATPase	MNP	Thr603Ala	TUL	FEM	Non-Synonymous	-	T1001438C	1001434	TTTGT	TTTGC	0.536	1.08e-14	6.8e-16	-263.0	29.7	3	ATPase	transport protein
MBOVPG45_RS04335	WP_013456018.1	AAA family ATPase	MNP	Thr603Ala	TYLT	FEM	Non-Synonymous	-	T1001438C	1001434	TTTGT	TTTGC	0.536	1.12e-11	2.62e-16	-126.0	14.0	3	ATPase	transport protein
MBOVPG45_RS04335	WP_013456018.1	AAA family ATPase	SNP	Ala409Thr	OXY	LMM	Non-Synonymous	-	C1002020T	1002020	C	T	0.0103	0.471	1.46e-06	6.28	1.26	0	ATPase	transport protein
Intergenic	Intergenic	Intergenic	Intragenic		GAM	FEM	Synonymous			100248	A	G	0.0412	1.06e-26	5.94e-06	-288.0	61.7	2
Intergenic	Intergenic	Intergenic	Intragenic		TUL	FEM	Synonymous			100248	A	G	0.0412	2.4099999999999998e-24	2.94e-07	-314.0	58.9	2
Intergenic	Intergenic	Intergenic	Intragenic		TYLT	FEM	Synonymous			100248	A	G	0.0412	2.53e-12	4.86e-06	-134.0	28.3	2
Intergenic	Intergenic	Intergenic	Intragenic		GAM	FEM	Synonymous			100256	TCCCAAATTTTTTTATTTTCAA	TCCCAAATTTTTTTATTTTCTA	0.0412	1.06e-26	5.94e-06	-288.0	61.7	2
Intergenic	Intergenic	Intergenic	Intragenic		TUL	FEM	Synonymous			100256	TCCCAAATTTTTTTATTTTCAA	TCCCAAATTTTTTTATTTTCTA	0.0412	2.4099999999999998e-24	2.94e-07	-314.0	58.9	2
Intergenic	Intergenic	Intergenic	Intragenic		TYLT	FEM	Synonymous			100256	TCCCAAATTTTTTTATTTTCAA	TCCCAAATTTTTTTATTTTCTA	0.0412	2.53e-12	4.86e-06	-134.0	28.3	2
Intergenic	Intergenic	Intergenic	Intragenic		GAM	FEM	Synonymous			100309	T	C	0.0412	1.06e-26	5.94e-06	-288.0	61.7	2
Intergenic	Intergenic	Intergenic	Intragenic		TUL	FEM	Synonymous			100309	T	C	0.0412	2.4099999999999998e-24	2.94e-07	-314.0	58.9	2
Intergenic	Intergenic	Intergenic	Intragenic		TYLT	FEM	Synonymous			100309	T	C	0.0412	2.53e-12	4.86e-06	-134.0	28.3	2
Intergenic	Intergenic	Intergenic	Intragenic		GAM	FEM	Synonymous			102183	CGCCACACAAAGCGGAAT	CGCACACAAAGCGGAAT	0.0412	1.06e-26	5.94e-06	-288.0	61.7	2
Intergenic	Intergenic	Intergenic	Intragenic		TUL	FEM	Synonymous			102183	CGCCACACAAAGCGGAAT	CGCACACAAAGCGGAAT	0.0412	2.4099999999999998e-24	2.94e-07	-314.0	58.9	2
Intergenic	Intergenic	Intergenic	Intragenic		TYLT	FEM	Synonymous			102183	CGCCACACAAAGCGGAAT	CGCACACAAAGCGGAAT	0.0412	2.53e-12	4.86e-06	-134.0	28.3	2
Intergenic	Intergenic	Intergenic	Intragenic		GAM	FEM	Synonymous			102204	GTTTTTTTAAAC	ATTTCTTTTAAAC	0.0412	1.06e-26	5.94e-06	-288.0	61.7	2
Intergenic	Intergenic	Intergenic	Intragenic		TUL	FEM	Synonymous			102204	GTTTTTTTAAAC	ATTTCTTTTAAAC	0.0412	2.4099999999999998e-24	2.94e-07	-314.0	58.9	2
Intergenic	Intergenic	Intergenic	Intragenic		TYLT	FEM	Synonymous			102204	GTTTTTTTAAAC	ATTTCTTTTAAAC	0.0412	2.53e-12	4.86e-06	-134.0	28.3	2
Intergenic	Intergenic	Intergenic	Intragenic		GAM	FEM	Synonymous			10374	T	C	0.232	0.00219	3.85e-08	154.0	26.8	7
Intergenic	Intergenic	Intergenic	Intragenic		TIP	FEM	Synonymous			10374	T	C	0.232	4.1e-09	4.15e-08	60.3	10.5	7
Intergenic	Intergenic	Intergenic	Intragenic		TUL	FEM	Synonymous			10374	T	C	0.232	0.0179	2.68e-07	140.0	26.3	7
Intergenic	Intergenic	Intergenic	Intragenic		TYLT	FEM	Synonymous			10374	T	C	0.232	0.000319	9.89e-09	73.5	12.2	7
Intergenic	Intergenic	Intergenic	Intragenic		GAM	LMM	Synonymous			10374	T	C	0.232	0.00219	5.17e-09	98.5	16.1	7
Intergenic	Intergenic	Intergenic	Intragenic		TIP	LMM	Synonymous			10374	T	C	0.232	4.1e-09	8.89e-15	54.0	6.41	7
Intergenic	Intergenic	Intergenic	Intragenic		TUL	LMM	Synonymous			10374	T	C	0.232	0.0179	2.27e-06	79.4	16.3	7
Intergenic	Intergenic	Intergenic	Intragenic		TYLT	LMM	Synonymous			10374	T	C	0.232	0.000319	7.68e-09	45.2	7.48	7
Intergenic	Intergenic	Intergenic	Intragenic		GAM	FEM	Synonymous			104804	GTTTATTTATC	GTTTATTATC	0.0412	1.06e-26	5.94e-06	-288.0	61.7	2
Intergenic	Intergenic	Intergenic	Intragenic		TUL	FEM	Synonymous			104804	GTTTATTTATC	GTTTATTATC	0.0412	2.4099999999999998e-24	2.94e-07	-314.0	58.9	2
Intergenic	Intergenic	Intergenic	Intragenic		TYLT	FEM	Synonymous			104804	GTTTATTTATC	GTTTATTATC	0.0412	2.53e-12	4.86e-06	-134.0	28.3	2
Intergenic	Intergenic	Intergenic	Intragenic		GAM	FEM	Synonymous			104887	G	A	0.0412	1.06e-26	5.94e-06	-288.0	61.7	2
Intergenic	Intergenic	Intergenic	Intragenic		TUL	FEM	Synonymous			104887	G	A	0.0412	2.4099999999999998e-24	2.94e-07	-314.0	58.9	2
Intergenic	Intergenic	Intergenic	Intragenic		TYLT	FEM	Synonymous			104887	G	A	0.0412	2.53e-12	4.86e-06	-134.0	28.3	2
Intergenic	Intergenic	Intergenic	Intragenic		GAM	FEM	Synonymous			104904	A	C	0.0412	1.06e-26	5.94e-06	-288.0	61.7	2
Intergenic	Intergenic	Intergenic	Intragenic		TUL	FEM	Synonymous			104904	A	C	0.0412	2.4099999999999998e-24	2.94e-07	-314.0	58.9	2
Intergenic	Intergenic	Intergenic	Intragenic		TYLT	FEM	Synonymous			104904	A	C	0.0412	2.53e-12	4.86e-06	-134.0	28.3	2
Intergenic	Intergenic	Intergenic	Intragenic		GAM	FEM	Synonymous			104932	TTTGAGCA	TTTGGACA	0.959	1.06e-26	5.94e-06	288.0	61.7	2
Intergenic	Intergenic	Intergenic	Intragenic		GAM	FEM	Synonymous			104932	TTTGAGCA	TTTGGGCA	0.0412	1.06e-26	5.94e-06	-288.0	61.7	2
Intergenic	Intergenic	Intergenic	Intragenic		TUL	FEM	Synonymous			104932	TTTGAGCA	TTTGGACA	0.959	2.4099999999999998e-24	2.94e-07	314.0	58.9	2
Intergenic	Intergenic	Intergenic	Intragenic		TUL	FEM	Synonymous			104932	TTTGAGCA	TTTGGGCA	0.0412	2.4099999999999998e-24	2.94e-07	-314.0	58.9	2
Intergenic	Intergenic	Intergenic	Intragenic		TYLT	FEM	Synonymous			104932	TTTGAGCA	TTTGGACA	0.959	2.53e-12	4.86e-06	134.0	28.3	2
Intergenic	Intergenic	Intergenic	Intragenic		TYLT	FEM	Synonymous			104932	TTTGAGCA	TTTGGGCA	0.0412	2.53e-12	4.86e-06	-134.0	28.3	2
Intergenic	Intergenic	Intergenic	Intragenic		GAM	FEM	Synonymous			104944	GT	GC	0.959	1.06e-26	5.94e-06	288.0	61.7	2
Intergenic	Intergenic	Intergenic	Intragenic		GAM	FEM	Synonymous			104944	GT	TC	0.0412	1.06e-26	5.94e-06	-288.0	61.7	2
Intergenic	Intergenic	Intergenic	Intragenic		TUL	FEM	Synonymous			104944	GT	GC	0.959	2.4099999999999998e-24	2.94e-07	314.0	58.9	2
Intergenic	Intergenic	Intergenic	Intragenic		TUL	FEM	Synonymous			104944	GT	TC	0.0412	2.4099999999999998e-24	2.94e-07	-314.0	58.9	2
Intergenic	Intergenic	Intergenic	Intragenic		TYLT	FEM	Synonymous			104944	GT	GC	0.959	2.53e-12	4.86e-06	134.0	28.3	2
Intergenic	Intergenic	Intergenic	Intragenic		TYLT	FEM	Synonymous			104944	GT	TC	0.0412	2.53e-12	4.86e-06	-134.0	28.3	2
Intergenic	Intergenic	Intergenic	Intragenic		GAM	FEM	Synonymous			113896	AAGCTA	AAGCCAACCTATA	0.67	4.97e-11	2.52e-06	-84.0	17.3	5
Intergenic	Intergenic	Intergenic	Intragenic		GAM	FEM	Synonymous			113896	AAGCTA	AAGCCA	0.299	1.98e-16	1.36e-08	101.0	16.9	6
Intergenic	Intergenic	Intergenic	Intragenic		TIP	FEM	Synonymous			113896	AAGCTA	AAGCCAACCTATA	0.67	1.11e-18	2.29e-07	-36.1	6.71	5
Intergenic	Intergenic	Intergenic	Intragenic		TIP	FEM	Synonymous			113896	AAGCTA	AAGCCA	0.299	9.22e-19	4.73e-08	38.1	6.69	6
Intergenic	Intergenic	Intergenic	Intragenic		TUL	FEM	Synonymous			113896	AAGCTA	AAGCCA	0.299	2.94e-09	5.28e-06	79.4	16.9	6
Intergenic	Intergenic	Intergenic	Intragenic		TYLT	FEM	Synonymous			113896	AAGCTA	AAGCCAACCTATA	0.67	2.51e-13	4.43e-09	-47.4	7.68	5
Intergenic	Intergenic	Intergenic	Intragenic		TYLT	FEM	Synonymous			113896	AAGCTA	AAGCCA	0.299	1.26e-19	7.39e-12	54.7	7.46	6
Intergenic	Intergenic	Intergenic	Intragenic		GAM	LMM	Synonymous			113896	AAGCTA	AAGCCAACCTATA	0.67	4.97e-11	3.2e-06	-72.4	15.1	5
Intergenic	Intergenic	Intergenic	Intragenic		GAM	LMM	Synonymous			113896	AAGCTA	AAGCCA	0.299	1.98e-16	3.85e-08	89.2	15.6	6
Intergenic	Intergenic	Intergenic	Intragenic		TIP	LMM	Synonymous			113896	AAGCTA	AAGCCAACCTATA	0.67	1.11e-18	3.01e-10	-40.6	6.11	5
Intergenic	Intergenic	Intergenic	Intragenic		TIP	LMM	Synonymous			113896	AAGCTA	AAGCCA	0.299	9.22e-19	2.25e-07	35.9	6.69	6
Intergenic	Intergenic	Intergenic	Intragenic		TYLT	LMM	Synonymous			113896	AAGCTA	AAGCCAACCTATA	0.67	2.51e-13	1.92e-08	-39.9	6.81	5
Intergenic	Intergenic	Intergenic	Intragenic		TYLT	LMM	Synonymous			113896	AAGCTA	AAGCCA	0.299	1.26e-19	3.61e-11	49.0	6.97	6
Intergenic	Intergenic	Intergenic	Intragenic		TUL	FEM	Synonymous			113996	T	C	0.907	0.000121	9.19e-07	196.0	38.6	0
Intergenic	Intergenic	Intergenic	Intragenic		TYLT	FEM	Synonymous			118553	CATTAA	CA	0.0309	3.09e-22	2.36e-06	-104.0	21.3	0
Intergenic	Intergenic	Intergenic	Intragenic		GAM	LMM	Synonymous			118632	ATTATTTTTTTTATTTATAATTAATC	ATTATTTTTTTTTATTTATAATTAATC	0.0567	0.0801	2.66e-06	139.0	28.6	1
Intergenic	Intergenic	Intergenic	Intragenic		TYLT	LMM	Synonymous			118632	ATTATTTTTTTTATTTATAATTAATC	ATTATTTTTTTTTATTTATAATTAATC	0.0567	0.0605	8.23e-07	66.8	13.1	1
Intergenic	Intergenic	Intergenic	Intragenic		TIP	LMM	Synonymous			11965	CATGTATA	CATATATG	0.067	0.000754	1.19e-06	55.7	11.1	0
Intergenic	Intergenic	Intergenic	Intragenic		TIP	LMM	Synonymous			128878	TGTA	TGTG	0.624	0.0859	1.74e-08	-42.0	7.13	0
Intergenic	Intergenic	Intergenic	Intragenic		TIP	LMM	Synonymous			129460	TG	TT	0.387	0.0479	1.42e-08	41.4	6.98	0
Intergenic	Intergenic	Intergenic	Intragenic		TIP	LMM	Synonymous			130780	A	T	0.387	0.0479	1.42e-08	41.4	6.98	0
Intergenic	Intergenic	Intergenic	Intragenic		TIP	FEM	Synonymous			132734	T	A	0.067	2.57e-10	3.05e-08	-71.8	12.4	0
Intergenic	Intergenic	Intergenic	Intragenic		TIP	LMM	Synonymous			135828	G	A	0.0722	0.000261	1.15e-10	71.1	10.4	0
Intergenic	Intergenic	Intergenic	Intragenic		TIP	LMM	Synonymous			135836	T	C	0.0722	0.000261	1.15e-10	71.1	10.4	0
Intergenic	Intergenic	Intergenic	Intragenic		TIP	FEM	Synonymous			1415	TAAAAAACATT	TAAAAAAACATT	0.067	2.9800000000000003e-27	1.41e-07	263.0	48.0	2
Intergenic	Intergenic	Intergenic	Intragenic		TIP	LMM	Synonymous			1415	TAAAAAACATT	TAAAAAAACATT	0.067	2.9800000000000003e-27	1.66e-12	79.5	10.5	2
Intergenic	Intergenic	Intergenic	Intragenic		TYLT	LMM	Synonymous			1415	TAAAAAACATT	TAAAAAAACATT	0.067	0.175	3.82e-06	59.0	12.4	2
Intergenic	Intergenic	Intergenic	Intragenic		GAM	FEM	Synonymous			14473	T	A	0.237	0.00122	1.28e-13	261.0	32.5	7
Intergenic	Intergenic	Intergenic	Intragenic		TIP	FEM	Synonymous			14473	T	A	0.237	1.58e-09	1.64e-13	102.0	12.8	7
Intergenic	Intergenic	Intergenic	Intragenic		TUL	FEM	Synonymous			14473	T	A	0.237	0.00997	1.73e-11	232.0	32.4	7
Intergenic	Intergenic	Intergenic	Intragenic		TYLT	FEM	Synonymous			14473	T	A	0.237	0.00186	1.33e-12	115.0	15.1	7
Intergenic	Intergenic	Intergenic	Intragenic		GAM	LMM	Synonymous			14473	T	A	0.237	0.00122	1.78e-11	126.0	17.7	7
Intergenic	Intergenic	Intergenic	Intragenic		TIP	LMM	Synonymous			14473	T	A	0.237	1.58e-09	1.13e-19	70.0	6.89	7
Intergenic	Intergenic	Intergenic	Intragenic		TUL	LMM	Synonymous			14473	T	A	0.237	0.00997	8.39e-08	101.0	18.0	7
Intergenic	Intergenic	Intergenic	Intragenic		TYLT	LMM	Synonymous			14473	T	A	0.237	0.00186	3.28e-11	58.2	8.26	7
Intergenic	Intergenic	Intergenic	Intragenic		GAM	FEM	Synonymous			14479	A	T	0.237	0.00122	1.28e-13	261.0	32.5	7
Intergenic	Intergenic	Intergenic	Intragenic		TIP	FEM	Synonymous			14479	A	T	0.237	1.58e-09	1.64e-13	102.0	12.8	7
Intergenic	Intergenic	Intergenic	Intragenic		TUL	FEM	Synonymous			14479	A	T	0.237	0.00997	1.73e-11	232.0	32.4	7
Intergenic	Intergenic	Intergenic	Intragenic		TYLT	FEM	Synonymous			14479	A	T	0.237	0.00186	1.33e-12	115.0	15.1	7
Intergenic	Intergenic	Intergenic	Intragenic		GAM	LMM	Synonymous			14479	A	T	0.237	0.00122	1.78e-11	126.0	17.7	7
Intergenic	Intergenic	Intergenic	Intragenic		TIP	LMM	Synonymous			14479	A	T	0.237	1.58e-09	1.13e-19	70.0	6.89	7
Intergenic	Intergenic	Intergenic	Intragenic		TUL	LMM	Synonymous			14479	A	T	0.237	0.00997	8.39e-08	101.0	18.0	7
Intergenic	Intergenic	Intergenic	Intragenic		TYLT	LMM	Synonymous			14479	A	T	0.237	0.00186	3.28e-11	58.2	8.26	7
Intergenic	Intergenic	Intergenic	Intragenic		GAM	FEM	Synonymous			14538	TACT	AACC	0.237	0.00122	1.28e-13	261.0	32.5	7
Intergenic	Intergenic	Intergenic	Intragenic		TIP	FEM	Synonymous			14538	TACT	AACC	0.237	1.58e-09	1.64e-13	102.0	12.8	7
Intergenic	Intergenic	Intergenic	Intragenic		TUL	FEM	Synonymous			14538	TACT	AACC	0.237	0.00997	1.73e-11	232.0	32.4	7
Intergenic	Intergenic	Intergenic	Intragenic		TYLT	FEM	Synonymous			14538	TACT	AACC	0.237	0.00186	1.33e-12	115.0	15.1	7
Intergenic	Intergenic	Intergenic	Intragenic		GAM	LMM	Synonymous			14538	TACT	AACC	0.237	0.00122	1.78e-11	126.0	17.7	7
Intergenic	Intergenic	Intergenic	Intragenic		TIP	LMM	Synonymous			14538	TACT	AACC	0.237	1.58e-09	1.13e-19	70.0	6.89	7
Intergenic	Intergenic	Intergenic	Intragenic		TUL	LMM	Synonymous			14538	TACT	AACC	0.237	0.00997	8.39e-08	101.0	18.0	7
Intergenic	Intergenic	Intergenic	Intragenic		TYLT	LMM	Synonymous			14538	TACT	AACC	0.237	0.00186	3.28e-11	58.2	8.26	7
Intergenic	Intergenic	Intergenic	Intragenic		GAM	FEM	Synonymous			1466	TAAAAAAACAGC	TAAAAAAAACAGC	0.0515	1.17e-35	1.82e-10	246.0	36.5	5
Intergenic	Intergenic	Intergenic	Intragenic		TIP	FEM	Synonymous			1466	TAAAAAAACAGC	TAAAAAAAACAGC	0.0515	4.37e-27	2.69e-10	96.1	14.4	5
Intergenic	Intergenic	Intergenic	Intragenic		TUL	FEM	Synonymous			1466	TAAAAAAACAGC	TAAAAAAAACAGC	0.0515	7.64e-48	9.18e-10	231.0	35.7	5
Intergenic	Intergenic	Intergenic	Intragenic		TYLT	FEM	Synonymous			1466	TAAAAAAACAGC	TAAAAAAAACAGC	0.0515	3.16e-40	1.04e-12	125.0	16.3	5
Intergenic	Intergenic	Intergenic	Intragenic		TUL	LMM	Synonymous			1466	TAAAAAAACAGC	TAAAAAAAACAGC	0.0515	7.64e-48	1.78e-06	157.0	31.8	5
Intergenic	Intergenic	Intergenic	Intragenic		TYLT	LMM	Synonymous			1466	TAAAAAAACAGC	TAAAAAAAACAGC	0.0515	3.16e-40	2.79e-08	84.7	14.6	5
Intergenic	Intergenic	Intergenic	Intragenic		TIP	LMM	Synonymous			147867	TAAAAAAAATAAAAAAAACTATAAAAATTAAACTT	TAAAAAAATAAAAAAAACTATAAAAATTAAACTT	0.067	0.000754	1.23e-09	69.5	10.9	0
Intergenic	Intergenic	Intergenic	Intragenic		GAM	FEM	Synonymous			15044	CATATTC	TATATTC	0.119	0.0074	1.37e-09	202.0	31.7	7
Intergenic	Intergenic	Intergenic	Intragenic		TIP	FEM	Synonymous			15044	CATATTC	TATATTC	0.119	0.000556	2.77e-08	73.5	12.7	7
Intergenic	Intergenic	Intergenic	Intragenic		TUL	FEM	Synonymous			15044	CATATTC	TATATTC	0.119	0.0711	1.68e-09	195.0	30.8	7
Intergenic	Intergenic	Intergenic	Intragenic		TYLT	FEM	Synonymous			15044	CATATTC	TATATTC	0.119	0.00283	3.6e-12	105.0	14.1	7
Intergenic	Intergenic	Intergenic	Intragenic		GAM	LMM	Synonymous			15044	CATATTC	TATATTC	0.119	0.0074	1.6e-15	170.0	19.6	7
Intergenic	Intergenic	Intergenic	Intragenic		TIP	LMM	Synonymous			15044	CATATTC	TATATTC	0.119	0.000556	9.15e-13	66.1	8.63	7
Intergenic	Intergenic	Intergenic	Intragenic		TUL	LMM	Synonymous			15044	CATATTC	TATATTC	0.119	0.0711	1.52e-09	131.0	20.7	7
Intergenic	Intergenic	Intergenic	Intragenic		TYLT	LMM	Synonymous			15044	CATATTC	TATATTC	0.119	0.00283	5.33e-15	77.8	9.15	7
Intergenic	Intergenic	Intergenic	Intragenic		GAM	FEM	Synonymous			15055	GTTAAT	GTCAAT	0.119	0.0074	1.37e-09	202.0	31.7	7
Intergenic	Intergenic	Intergenic	Intragenic		TIP	FEM	Synonymous			15055	GTTAAT	GTCAAT	0.119	0.000556	2.77e-08	73.5	12.7	7
Intergenic	Intergenic	Intergenic	Intragenic		TUL	FEM	Synonymous			15055	GTTAAT	GTCAAT	0.119	0.0711	1.68e-09	195.0	30.8	7
Intergenic	Intergenic	Intergenic	Intragenic		TYLT	FEM	Synonymous			15055	GTTAAT	GTCAAT	0.119	0.00283	3.6e-12	105.0	14.1	7
Intergenic	Intergenic	Intergenic	Intragenic		GAM	LMM	Synonymous			15055	GTTAAT	GTCAAT	0.119	0.0074	1.6e-15	170.0	19.6	7
Intergenic	Intergenic	Intergenic	Intragenic		TIP	LMM	Synonymous			15055	GTTAAT	GTCAAT	0.119	0.000556	9.15e-13	66.1	8.63	7
Intergenic	Intergenic	Intergenic	Intragenic		TUL	LMM	Synonymous			15055	GTTAAT	GTCAAT	0.119	0.0711	1.52e-09	131.0	20.7	7
Intergenic	Intergenic	Intergenic	Intragenic		TYLT	LMM	Synonymous			15055	GTTAAT	GTCAAT	0.119	0.00283	5.33e-15	77.8	9.15	7
Intergenic	Intergenic	Intergenic	Intragenic		GAM	FEM	Synonymous			15063	AGC	AGA	0.119	0.0074	1.37e-09	202.0	31.7	7
Intergenic	Intergenic	Intergenic	Intragenic		TIP	FEM	Synonymous			15063	AGC	AGA	0.119	0.000556	2.77e-08	73.5	12.7	7
Intergenic	Intergenic	Intergenic	Intragenic		TUL	FEM	Synonymous			15063	AGC	AGA	0.119	0.0711	1.68e-09	195.0	30.8	7
Intergenic	Intergenic	Intergenic	Intragenic		TYLT	FEM	Synonymous			15063	AGC	AGA	0.119	0.00283	3.6e-12	105.0	14.1	7
Intergenic	Intergenic	Intergenic	Intragenic		GAM	LMM	Synonymous			15063	AGC	AGA	0.119	0.0074	1.6e-15	170.0	19.6	7
Intergenic	Intergenic	Intergenic	Intragenic		TIP	LMM	Synonymous			15063	AGC	AGA	0.119	0.000556	9.15e-13	66.1	8.63	7
Intergenic	Intergenic	Intergenic	Intragenic		TUL	LMM	Synonymous			15063	AGC	AGA	0.119	0.0711	1.52e-09	131.0	20.7	7
Intergenic	Intergenic	Intergenic	Intragenic		TYLT	LMM	Synonymous			15063	AGC	AGA	0.119	0.00283	5.33e-15	77.8	9.15	7
Intergenic	Intergenic	Intergenic	Intragenic		TIP	LMM	Synonymous			156386	T	G	0.0722	0.000261	1.15e-10	71.1	10.4	0
Intergenic	Intergenic	Intergenic	Intragenic		TIP	LMM	Synonymous			156724	G	A	0.0722	0.000261	1.15e-10	71.1	10.4	0
Intergenic	Intergenic	Intergenic	Intragenic		TIP	LMM	Synonymous			156749	T	A	0.0722	0.000261	1.15e-10	71.1	10.4	0
Intergenic	Intergenic	Intergenic	Intragenic		GAM	LMM	Synonymous			156754	TAGGCTC	CAGGCTT	0.665	0.666	3.46e-06	-83.8	17.5	1
Intergenic	Intergenic	Intergenic	Intragenic		TIP	LMM	Synonymous			156754	TAGGCTC	CAGGCTT	0.665	0.0807	6.74e-09	-43.7	7.2	1
Intergenic	Intergenic	Intergenic	Intragenic		TIP	LMM	Synonymous			156754	TAGGCTC	TAGACTT	0.0722	0.000261	1.15e-10	71.1	10.4	0
Intergenic	Intergenic	Intergenic	Intragenic		GAM	LMM	Synonymous			156766	CTGGAAGTTTATTAGAATCATTGCGCAATTTAGTT	TCGGGAGTTTATCAGGACTTCTAATTAACTTAGTT	0.665	0.666	3.46e-06	-83.8	17.5	1
Intergenic	Intergenic	Intergenic	Intragenic		TIP	LMM	Synonymous			156766	CTGGAAGTTTATTAGAATCATTGCGCAATTTAGTT	TCGGGAGTTTATCAGGACTTCTAATTAACTTAGTT	0.665	0.0807	6.74e-09	-43.7	7.2	1
Intergenic	Intergenic	Intergenic	Intragenic		TIP	LMM	Synonymous			156766	CTGGAAGTTTATTAGAATCATTGCGCAATTTAGTT	TCGGGAGACTTTCTGATTTATTTATATGTGTA	0.0722	0.000261	1.15e-10	71.1	10.4	0
Intergenic	Intergenic	Intergenic	Intragenic		GAM	LMM	Synonymous			156801	CCATTA	CCGTTG	0.665	0.666	3.46e-06	-83.8	17.5	1
Intergenic	Intergenic	Intergenic	Intragenic		TIP	LMM	Synonymous			156801	CCATTA	CCGTTG	0.665	0.0807	6.74e-09	-43.7	7.2	1
Intergenic	Intergenic	Intergenic	Intragenic		TIP	LMM	Synonymous			156801	CCATTA	CCATTT	0.0722	0.000261	1.15e-10	71.1	10.4	0
Intergenic	Intergenic	Intergenic	Intragenic		GAM	LMM	Synonymous			156812	GTTATTATCGGTTGTTCCTTGTTCAAATTT	GTTATTACTTGCTGTGCCTTGTTCGAACAC	0.665	0.666	3.46e-06	-83.8	17.5	1
Intergenic	Intergenic	Intergenic	Intragenic		TIP	LMM	Synonymous			156812	GTTATTATCGGTTGTTCCTTGTTCAAATTT	GTTATTACTTGCTGTGCCTTGTTCGAACAC	0.665	0.0807	6.74e-09	-43.7	7.2	1
Intergenic	Intergenic	Intergenic	Intragenic		TIP	LMM	Synonymous			156812	GTTATTATCGGTTGTTCCTTGTTCAAATTT	ATTTTCGTGTGGTATATTTTCTGGAAATTC	0.0722	0.000261	1.15e-10	71.1	10.4	0
Intergenic	Intergenic	Intergenic	Intragenic		TIP	LMM	Synonymous			156842	TCATTTCTTTA	TCATTTTTTTA	0.66	0.0921	5.62e-09	-43.9	7.2	0
Intergenic	Intergenic	Intergenic	Intragenic		TIP	LMM	Synonymous			156842	TCATTTCTTTA	TCATTTTCTTA	0.0722	0.000261	1.15e-10	71.1	10.4	0
Intergenic	Intergenic	Intergenic	Intragenic		TIP	LMM	Synonymous			161716	TATTTTGTTGTTCCTTTATTTGATTTATAT	TATTCTGTTGTTCCTTTATTTGATTTATAT	0.572	0.00752	1.79e-07	-35.0	6.47	0
Intergenic	Intergenic	Intergenic	Intragenic		TIP	LMM	Synonymous			161746	GCATAAAAATTTTT	GTGTAAAAAAATTTT	0.526	0.0111	5.17e-07	-32.4	6.24	0
Intergenic	Intergenic	Intergenic	Intragenic		GAM	LMM	Synonymous			161785	TG	TA	0.0619	0.148	1.93e-06	136.0	27.8	2
Intergenic	Intergenic	Intergenic	Intragenic		TIP	LMM	Synonymous			161785	TG	CG	0.515	0.00509	8.3e-08	-34.2	6.13	0
Intergenic	Intergenic	Intergenic	Intragenic		TIP	LMM	Synonymous			161785	TG	TA	0.0619	0.00204	1.18e-08	67.9	11.4	2
Intergenic	Intergenic	Intergenic	Intragenic		TYLT	LMM	Synonymous			161785	TG	TA	0.0619	0.119	1.16e-06	64.1	12.8	2
Intergenic	Intergenic	Intergenic	Intragenic		TIP	LMM	Synonymous			161848	TA	CG	0.448	0.0018	4.92e-06	-28.2	5.99	0
Intergenic	Intergenic	Intergenic	Intragenic		TIP	LMM	Synonymous			161867	A	C	0.448	0.0018	4.92e-06	-28.2	5.99	0
Intergenic	Intergenic	Intergenic	Intragenic		TIP	LMM	Synonymous			161872	TTATAAA	CTTAAAG	0.443	0.00112	2.7e-06	-28.8	5.95	0
Intergenic	Intergenic	Intergenic	Intragenic		TIP	LMM	Synonymous			163467	ATTTTG	ATTCTG	0.572	0.006	1.79e-07	-34.7	6.41	0
Intergenic	Intergenic	Intergenic	Intragenic		TIP	LMM	Synonymous			163494	ATGCATAAAAATTTTTAATTA	ATGTGTAAAAAAATTTTAATTA	0.552	0.00293	1.75e-06	-31.1	6.3	0
Intergenic	Intergenic	Intergenic	Intragenic		TIP	LMM	Synonymous			163530	TTGTTTG	TTGTTCG	0.552	0.00293	1.75e-06	-31.1	6.3	0
Intergenic	Intergenic	Intergenic	Intragenic		TIP	LMM	Synonymous			163530	TTGTTTG	TTGTTTA	0.067	0.000754	1.23e-09	69.5	10.9	0
Intergenic	Intergenic	Intergenic	Intragenic		TIP	LMM	Synonymous			165223	TGTTG	TATTG	0.634	0.0408	6.73e-08	-39.2	6.98	0
Intergenic	Intergenic	Intergenic	Intragenic		TIP	LMM	Synonymous			165223	TGTTG	AATTG	0.0722	0.000261	1.15e-10	71.1	10.4	0
Intergenic	Intergenic	Intergenic	Intragenic		TIP	LMM	Synonymous			165251	TAAAAAAAATTTTTAC	TAAAAAAATTTTTAC	0.0722	0.000261	1.15e-10	71.1	10.4	0
Intergenic	Intergenic	Intergenic	Intragenic		TIP	LMM	Synonymous			165343	A	G	0.639	0.0556	4.62e-08	-40.1	7.04	0
Intergenic	Intergenic	Intergenic	Intragenic		TIP	LMM	Synonymous			165360	C	T	0.644	0.0326	1.24e-08	-41.6	7.0	0
Intergenic	Intergenic	Intergenic	Intragenic		TIP	LMM	Synonymous			165780	TA	TG	0.907	0.00176	2.09e-09	-64.2	10.2	0
Intergenic	Intergenic	Intergenic	Intragenic		TIP	LMM	Synonymous			165800	TATTTTAATTGA	TA	0.639	0.0556	4.62e-08	-40.1	7.04	0
Intergenic	Intergenic	Intergenic	Intragenic		TIP	LMM	Synonymous			165818	AG	AA	0.639	0.0556	4.62e-08	-40.1	7.04	0
Intergenic	Intergenic	Intergenic	Intragenic		TIP	LMM	Synonymous			168302	T	C	0.376	0.154	6.86e-07	36.2	7.06	0
Intergenic	Intergenic	Intergenic	Intragenic		TIP	LMM	Synonymous			168316	C	T	0.0876	2.29e-05	5.92e-11	71.6	10.3	0
Intergenic	Intergenic	Intergenic	Intragenic		TIP	LMM	Synonymous			168338	G	A	0.376	0.154	6.86e-07	36.2	7.06	0
Intergenic	Intergenic	Intergenic	Intragenic		TIP	LMM	Synonymous			168343	T	G	0.376	0.154	6.86e-07	36.2	7.06	0
Intergenic	Intergenic	Intergenic	Intragenic		TIP	LMM	Synonymous			168347	TTAAGCATACATAGA	TA	0.376	0.154	6.86e-07	36.2	7.06	0
Intergenic	Intergenic	Intergenic	Intragenic		TIP	LMM	Synonymous			179299	TTGAAAATAAAA	TTGGAATAAAA	0.603	0.0515	3.4e-06	-32.0	6.69	0
Intergenic	Intergenic	Intergenic	Intragenic		ENRO	FEM	Synonymous			179328	G	T	0.603	0.388	1.03e-06	-3.42	0.675	1
Intergenic	Intergenic	Intergenic	Intragenic		TIP	LMM	Synonymous			179328	G	T	0.603	0.0515	3.74e-06	-31.8	6.67	1
Intergenic	Intergenic	Intergenic	Intragenic		TIP	LMM	Synonymous			179357	CACA	CCCA	0.603	0.0515	2.47e-06	-32.8	6.76	0
Intergenic	Intergenic	Intergenic	Intragenic		ENRO	FEM	Synonymous			181255	C	T	0.371	0.0258	2.02e-06	4.24	0.864	1
Intergenic	Intergenic	Intergenic	Intragenic		TIP	LMM	Synonymous			181255	C	T	0.371	0.196	4.03e-06	33.8	7.11	1
Intergenic	Intergenic	Intergenic	Intragenic		TIP	LMM	Synonymous			181266	A	G	0.557	0.00848	4.8e-07	-32.2	6.18	0
Intergenic	Intergenic	Intergenic	Intragenic		ENRO	FEM	Synonymous			182626	C	T	0.371	0.0258	2.02e-06	4.24	0.864	1
Intergenic	Intergenic	Intergenic	Intragenic		TIP	LMM	Synonymous			182626	C	T	0.371	0.196	4.03e-06	33.8	7.11	1
Intergenic	Intergenic	Intergenic	Intragenic		ENRO	FEM	Synonymous			182634	G	A	0.371	0.0258	2.02e-06	4.24	0.864	1
Intergenic	Intergenic	Intergenic	Intragenic		TIP	LMM	Synonymous			182634	G	A	0.371	0.196	4.03e-06	33.8	7.11	1
Intergenic	Intergenic	Intergenic	Intragenic		ENRO	FEM	Synonymous			182642	C	T	0.371	0.0258	2.02e-06	4.24	0.864	1
Intergenic	Intergenic	Intergenic	Intragenic		TIP	LMM	Synonymous			182642	C	T	0.371	0.196	4.03e-06	33.8	7.11	1
Intergenic	Intergenic	Intergenic	Intragenic		ENRO	FEM	Synonymous			182741	T	G	0.371	0.0258	2.02e-06	4.24	0.864	1
Intergenic	Intergenic	Intergenic	Intragenic		TIP	LMM	Synonymous			182741	T	G	0.371	0.196	4.03e-06	33.8	7.11	1
Intergenic	Intergenic	Intergenic	Intragenic		GAM	FEM	Synonymous			184518	GAAACAATATTTTCAATAAATTATGTTAATTATGTG	GAAACAATAATTTCAATAAATTAG	0.0515	1.17e-35	1.82e-10	246.0	36.5	5
Intergenic	Intergenic	Intergenic	Intragenic		TIP	FEM	Synonymous			184518	GAAACAATATTTTCAATAAATTATGTTAATTATGTG	GAAACAATAATTTCAATAAATTAG	0.0515	4.37e-27	2.69e-10	96.1	14.4	5
Intergenic	Intergenic	Intergenic	Intragenic		TUL	FEM	Synonymous			184518	GAAACAATATTTTCAATAAATTATGTTAATTATGTG	GAAACAATAATTTCAATAAATTAG	0.0515	7.64e-48	9.18e-10	231.0	35.7	5
Intergenic	Intergenic	Intergenic	Intragenic		TYLT	FEM	Synonymous			184518	GAAACAATATTTTCAATAAATTATGTTAATTATGTG	GAAACAATAATTTCAATAAATTAG	0.0515	3.16e-40	1.04e-12	125.0	16.3	5
Intergenic	Intergenic	Intergenic	Intragenic		TUL	LMM	Synonymous			184518	GAAACAATATTTTCAATAAATTATGTTAATTATGTG	GAAACAATAATTTCAATAAATTAG	0.0515	7.64e-48	1.78e-06	157.0	31.8	5
Intergenic	Intergenic	Intergenic	Intragenic		TYLT	LMM	Synonymous			184518	GAAACAATATTTTCAATAAATTATGTTAATTATGTG	GAAACAATAATTTCAATAAATTAG	0.0515	3.16e-40	2.79e-08	84.7	14.6	5
Intergenic	Intergenic	Intergenic	Intragenic		GAM	FEM	Synonymous			185622	AACAAAAATAGTATAAAAGCGCACA	GACAAAGAGAGTATAGGAGCAGATA	0.289	9.77e-08	1.99e-06	90.7	18.5	1
Intergenic	Intergenic	Intergenic	Intragenic		TYLT	FEM	Synonymous			185622	AACAAAAATAGTATAAAAGCGCACA	GACAAAGAGAGTATAGGAGCAGATA	0.289	2.5e-09	7.64e-08	46.8	8.34	1
Intergenic	Intergenic	Intergenic	Intragenic		GAM	FEM	Synonymous			185668	ATGAAAGA	CCGGAAGG	0.289	9.77e-08	1.99e-06	90.7	18.5	1
Intergenic	Intergenic	Intergenic	Intragenic		TYLT	FEM	Synonymous			185668	ATGAAAGA	CCGGAAGG	0.289	2.5e-09	7.64e-08	46.8	8.34	1
Intergenic	Intergenic	Intergenic	Intragenic		TYLT	FEM	Synonymous			185776	G	A	0.284	7.26e-09	7.67e-07	43.9	8.57	0
Intergenic	Intergenic	Intergenic	Intragenic		TIP	LMM	Synonymous			187623	TTGC	TTGT	0.593	0.233	4.57e-07	-35.4	6.78	0
Intergenic	Intergenic	Intergenic	Intragenic		TIP	LMM	Synonymous			195289	TGATAT	TAATGT	0.887	0.424	3.45e-06	-45.6	9.53	0
Intergenic	Intergenic	Intergenic	Intragenic		TIP	LMM	Synonymous			195298	TA	TC	0.887	0.424	3.45e-06	-45.6	9.53	0
Intergenic	Intergenic	Intergenic	Intragenic		TIP	LMM	Synonymous			195334	CGTATAC	CATAGAG	0.881	0.324	5.74e-07	-47.9	9.25	0
Intergenic	Intergenic	Intergenic	Intragenic		TIP	LMM	Synonymous			195349	CGAAA	TGAAA	0.887	0.424	3.45e-06	-45.6	9.53	0
Intergenic	Intergenic	Intergenic	Intragenic		TIP	LMM	Synonymous			195380	TGCCTTAGT	TGTCTTGGT	0.892	0.25	4.25e-07	-50.5	9.65	0
Intergenic	Intergenic	Intergenic	Intragenic		TIP	FEM	Synonymous			197077	G	A	0.067	2.57e-10	3.05e-08	-71.8	12.4	0
Intergenic	Intergenic	Intergenic	Intragenic		TIP	LMM	Synonymous			197099	TCATA	TCATG	0.892	0.25	4.25e-07	-50.5	9.65	0
Intergenic	Intergenic	Intergenic	Intragenic		GAM	FEM	Synonymous			19717	TTGCTAGCTGATTTTATTTATTGC	TTGCTAGCTGATTTTATTTATTAC	0.129	1.62e-07	2.15e-08	218.0	37.3	5
Intergenic	Intergenic	Intergenic	Intragenic		TUL	FEM	Synonymous			19717	TTGCTAGCTGATTTTATTTATTGC	TTGCTAGCTGATTTTATTTATTAC	0.129	5.68e-06	6.37e-10	232.0	35.5	5
Intergenic	Intergenic	Intergenic	Intragenic		TYLT	FEM	Synonymous			19717	TTGCTAGCTGATTTTATTTATTGC	TTGCTAGCTGATTTTATTTATTAC	0.129	8.4e-06	3.89e-06	83.9	17.6	5
Intergenic	Intergenic	Intergenic	Intragenic		GAM	LMM	Synonymous			19717	TTGCTAGCTGATTTTATTTATTGC	TTGCTAGCTGATTTTATTTATTAC	0.129	1.62e-07	3.38e-10	162.0	24.5	5
Intergenic	Intergenic	Intergenic	Intragenic		TUL	LMM	Synonymous			19717	TTGCTAGCTGATTTTATTTATTGC	TTGCTAGCTGATTTTATTTATTAC	0.129	5.68e-06	1.83e-09	153.0	24.2	5
Intergenic	Intergenic	Intergenic	Intragenic		TYLT	LMM	Synonymous			19717	TTGCTAGCTGATTTTATTTATTGC	TTGCTAGCTGATTTTATTTATTAC	0.129	8.4e-06	7.68e-11	77.5	11.2	5
Intergenic	Intergenic	Intergenic	Intragenic		TIP	LMM	Synonymous			197209	ATTTTTTACAAAT	ATTTTTTTATAAAT	0.892	0.25	4.25e-07	-50.5	9.65	0
Intergenic	Intergenic	Intergenic	Intragenic		GAM	FEM	Synonymous			19796	TTTTCT	TTTTT	0.0619	0.0418	1.45e-06	304.0	60.9	4
Intergenic	Intergenic	Intergenic	Intragenic		TUL	FEM	Synonymous			19796	TTTTCT	TTTTT	0.0619	0.0391	6.21e-09	350.0	57.4	4
Intergenic	Intergenic	Intergenic	Intragenic		GAM	LMM	Synonymous			19796	TTTTCT	TTTTT	0.0619	0.0418	2.01e-08	159.0	27.2	4
Intergenic	Intergenic	Intergenic	Intragenic		TUL	LMM	Synonymous			19796	TTTTCT	TTTTT	0.0619	0.0391	1.94e-07	147.0	27.2	4
Intergenic	Intergenic	Intergenic	Intragenic		TYLT	LMM	Synonymous			19796	TTTTCT	TTTTT	0.0619	0.0282	5.97e-09	75.7	12.4	4
Intergenic	Intergenic	Intergenic	Intragenic		GAM	FEM	Synonymous			19890	ATC	TTC	0.129	1.62e-07	2.15e-08	218.0	37.3	5
Intergenic	Intergenic	Intergenic	Intragenic		TUL	FEM	Synonymous			19890	ATC	TTC	0.129	5.68e-06	6.37e-10	232.0	35.5	5
Intergenic	Intergenic	Intergenic	Intragenic		TYLT	FEM	Synonymous			19890	ATC	TTC	0.129	8.4e-06	3.89e-06	83.9	17.6	5
Intergenic	Intergenic	Intergenic	Intragenic		GAM	LMM	Synonymous			19890	ATC	TTC	0.129	1.62e-07	3.38e-10	162.0	24.5	5
Intergenic	Intergenic	Intergenic	Intragenic		TUL	LMM	Synonymous			19890	ATC	TTC	0.129	5.68e-06	1.83e-09	153.0	24.2	5
Intergenic	Intergenic	Intergenic	Intragenic		TYLT	LMM	Synonymous			19890	ATC	TTC	0.129	8.4e-06	7.68e-11	77.5	11.2	5
Intergenic	Intergenic	Intergenic	Intragenic		TIP	LMM	Synonymous			199462	T	G	0.892	0.25	4.25e-07	-50.5	9.65	0
Intergenic	Intergenic	Intergenic	Intragenic		TIP	LMM	Synonymous			199470	TCTACCCAAT	GCTACCAAT	0.892	0.25	4.25e-07	-50.5	9.65	0
Intergenic	Intergenic	Intergenic	Intragenic		TIP	LMM	Synonymous			203483	G	A	0.902	0.293	1.63e-06	-50.6	10.2	0
Intergenic	Intergenic	Intergenic	Intragenic		TIP	LMM	Synonymous			203518	CA	CG	0.897	0.213	2.52e-07	-52.7	9.86	0
Intergenic	Intergenic	Intergenic	Intragenic		TIP	LMM	Synonymous			203545	AACT	CACT	0.897	0.213	2.52e-07	-52.7	9.86	0
Intergenic	Intergenic	Intergenic	Intragenic		TIP	LMM	Synonymous			203552	TCA	GCA	0.897	0.213	2.52e-07	-52.7	9.86	0
Intergenic	Intergenic	Intergenic	Intragenic		TIP	LMM	Synonymous			203574	TGCATTGGATT	TGTATTAGATC	0.897	0.213	2.52e-07	-52.7	9.86	0
Intergenic	Intergenic	Intergenic	Intragenic		TIP	LMM	Synonymous			203605	TTAT	TCAC	0.897	0.213	2.52e-07	-52.7	9.86	0
Intergenic	Intergenic	Intergenic	Intragenic		TIP	LMM	Synonymous			203627	CAAAA	TAAAG	0.897	0.213	2.52e-07	-52.7	9.86	0
Intergenic	Intergenic	Intergenic	Intragenic		TIP	LMM	Synonymous			203650	A	G	0.892	0.15	4.95e-07	-50.4	9.68	0
Intergenic	Intergenic	Intergenic	Intragenic		TIP	LMM	Synonymous			203657	TTCACAATGG	TTTACGATGG	0.887	0.104	1.1e-06	-47.5	9.43	0
Intergenic	Intergenic	Intergenic	Intragenic		TIP	LMM	Synonymous			203668	TTTC	TTTT	0.887	0.104	1.1e-06	-47.5	9.43	0
Intergenic	Intergenic	Intergenic	Intragenic		TIP	LMM	Synonymous			203721	T	G	0.897	0.213	2.52e-07	-52.7	9.86	0
Intergenic	Intergenic	Intergenic	Intragenic		TIP	LMM	Synonymous			203737	ACAGG	ACATA	0.0979	0.293	1.63e-06	50.6	10.2	0
Intergenic	Intergenic	Intergenic	Intragenic		TIP	LMM	Synonymous			203745	ACTGCTT	ACTACTT	0.897	0.213	2.52e-07	-52.7	9.86	0
Intergenic	Intergenic	Intergenic	Intragenic		TIP	LMM	Synonymous			203753	A	G	0.0979	0.293	1.63e-06	50.6	10.2	0
Intergenic	Intergenic	Intergenic	Intragenic		TIP	LMM	Synonymous			203755	GGTGTTTTT	GGCGCTTTT	0.897	0.213	2.52e-07	-52.7	9.86	0
Intergenic	Intergenic	Intergenic	Intragenic		TIP	LMM	Synonymous			203755	GGTGTTTTT	GGTGCTTTT	0.0979	0.293	1.63e-06	50.6	10.2	0
Intergenic	Intergenic	Intergenic	Intragenic		TIP	LMM	Synonymous			203795	TAGACA	TACA	0.897	0.213	2.52e-07	-52.7	9.86	0
Intergenic	Intergenic	Intergenic	Intragenic		TIP	LMM	Synonymous			204753	TTGCTGTGGGGGGGGTAT	TTGCTGTGGGGGGGGGGTAT	0.0515	0.00385	1.58e-06	62.0	12.5	0
Intergenic	Intergenic	Intergenic	Intragenic		TIP	LMM	Synonymous			204821	GCGG	GTGA	0.897	0.213	2.52e-07	-52.7	9.86	0
Intergenic	Intergenic	Intergenic	Intragenic		TIP	LMM	Synonymous			204955	G	A	0.897	0.213	2.52e-07	-52.7	9.86	0
Intergenic	Intergenic	Intergenic	Intragenic		TIP	LMM	Synonymous			206724	C	T	0.897	0.213	2.52e-07	-52.7	9.86	0
Intergenic	Intergenic	Intergenic	Intragenic		TIP	LMM	Synonymous			206745	TAATCCCGGGCA	TAATTCCGGCA	0.897	0.213	2.52e-07	-52.7	9.86	0
Intergenic	Intergenic	Intergenic	Intragenic		GAM	LMM	Synonymous			212161	TAGTAACTG	TAGTGGCTA	0.582	0.0777	1.43e-07	-82.0	15.0	1
Intergenic	Intergenic	Intergenic	Intragenic		TIP	LMM	Synonymous			212161	TAGTAACTG	TAGTGGCTA	0.582	0.0164	3.01e-09	-39.0	6.27	1
Intergenic	Intergenic	Intergenic	Intragenic		GAM	LMM	Synonymous			212174	AATTGT	CACTGT	0.577	0.0548	1.98e-07	-80.3	14.9	1
Intergenic	Intergenic	Intergenic	Intragenic		TIP	LMM	Synonymous			212174	AATTGT	CACTGT	0.577	0.0114	4.65e-09	-38.2	6.22	1
Intergenic	Intergenic	Intergenic	Intragenic		GAM	LMM	Synonymous			212200	ATTTTAG	ATTTAG	0.572	0.0376	2.4e-07	-79.3	14.8	1
Intergenic	Intergenic	Intergenic	Intragenic		TIP	LMM	Synonymous			212200	ATTTTAG	ATTTAG	0.572	0.00493	1.4e-09	-39.2	6.15	1
Intergenic	Intergenic	Intergenic	Intragenic		GAM	LMM	Synonymous			212269	C	G	0.577	0.0545	1.79e-07	-81.0	14.9	1
Intergenic	Intergenic	Intergenic	Intragenic		TIP	LMM	Synonymous			212269	C	G	0.577	0.00733	8.53e-10	-40.1	6.21	1
Intergenic	Intergenic	Intergenic	Intragenic		GAM	LMM	Synonymous			212332	TAAAAAAGAGGA	TAAAAAAAGAGGA	0.582	0.0392	1.75e-07	-79.7	14.7	1
Intergenic	Intergenic	Intergenic	Intragenic		TIP	LMM	Synonymous			212332	TAAAAAAGAGGA	TAAAAAAAGAGGA	0.582	0.00446	7.82e-10	-39.5	6.1	1
Intergenic	Intergenic	Intergenic	Intragenic		GAM	LMM	Synonymous			212391	CTAAAAG	CTAAGAA	0.577	0.0548	3e-07	-78.2	14.7	1
Intergenic	Intergenic	Intergenic	Intragenic		TIP	LMM	Synonymous			212391	CTAAAAG	CTAAGAA	0.577	0.00854	2.9e-09	-38.2	6.14	1
Intergenic	Intergenic	Intergenic	Intragenic		GAM	LMM	Synonymous			212474	GGCTATATAAAGCTA	GGCTTTACAAGGCTA	0.572	0.0176	9.03e-08	-79.9	14.4	1
Intergenic	Intergenic	Intergenic	Intragenic		TIP	LMM	Synonymous			212474	GGCTATATAAAGCTA	GGCTTTACAAGGCTA	0.572	0.00191	6.74e-10	-38.8	5.97	1
Intergenic	Intergenic	Intergenic	Intragenic		GAM	LMM	Synonymous			212502	G	A	0.567	0.0114	3.74e-07	-75.3	14.3	1
Intergenic	Intergenic	Intergenic	Intragenic		TIP	LMM	Synonymous			212502	G	A	0.567	0.00122	2.94e-09	-36.9	5.93	1
Intergenic	Intergenic	Intergenic	Intragenic		GAM	LMM	Synonymous			212508	TAAGAGAATCA	TAAAAGATATCA	0.567	0.0114	3.74e-07	-75.3	14.3	1
Intergenic	Intergenic	Intergenic	Intragenic		TIP	LMM	Synonymous			212508	TAAGAGAATCA	TAAAAGATATCA	0.567	0.00122	2.94e-09	-36.9	5.93	1
Intergenic	Intergenic	Intergenic	Intragenic		GAM	LMM	Synonymous			212579	AAG	AAA	0.536	0.000496	7.05e-07	-71.4	13.9	1
Intergenic	Intergenic	Intergenic	Intragenic		TIP	LMM	Synonymous			212579	AAG	AAA	0.536	5.76e-05	8.57e-09	-34.9	5.79	1
Intergenic	Intergenic	Intergenic	Intragenic		GAM	LMM	Synonymous			212597	C	A	0.536	0.000496	7.05e-07	-71.4	13.9	1
Intergenic	Intergenic	Intergenic	Intragenic		TIP	LMM	Synonymous			212597	C	A	0.536	5.76e-05	8.57e-09	-34.9	5.79	1
Intergenic	Intergenic	Intergenic	Intragenic		GAM	LMM	Synonymous			212606	TG	TA	0.515	0.000128	3.5e-07	-73.3	13.9	1
Intergenic	Intergenic	Intergenic	Intragenic		TIP	LMM	Synonymous			212606	TG	TA	0.515	2.06e-05	1.16e-08	-34.7	5.81	1
Intergenic	Intergenic	Intergenic	Intragenic		GAM	LMM	Synonymous			212637	T	A	0.521	0.000246	3.32e-07	-73.6	13.9	1
Intergenic	Intergenic	Intergenic	Intragenic		TIP	LMM	Synonymous			212637	T	A	0.521	3.72e-05	1.03e-08	-34.9	5.83	1
Intergenic	Intergenic	Intergenic	Intragenic		GAM	LMM	Synonymous			212670	T	G	0.515	0.000424	5.43e-07	-72.4	14.0	1
Intergenic	Intergenic	Intergenic	Intragenic		TIP	LMM	Synonymous			212670	T	G	0.515	7.44e-05	2.13e-08	-34.2	5.85	1
Intergenic	Intergenic	Intergenic	Intragenic		GAM	LMM	Synonymous			212680	ATTAAGTAGACAA	ATTTTAGTTCACAAAATATAACAG	0.474	2.15e-05	6.48e-07	-70.7	13.7	1
Intergenic	Intergenic	Intergenic	Intragenic		TIP	LMM	Synonymous			212680	ATTAAGTAGACAA	ATTTTAGTTCACAAAATATAACAG	0.474	7.53e-06	1.15e-07	-31.9	5.79	1
Intergenic	Intergenic	Intergenic	Intragenic		GAM	LMM	Synonymous			212725	CTTTCTAATTACTTGGTAATTAGTAACTG	GTTTATAATTATATTGTAATTACTTTCTA	0.454	6.93e-07	1.96e-07	-73.7	13.7	1
Intergenic	Intergenic	Intergenic	Intragenic		TIP	LMM	Synonymous			212725	CTTTCTAATTACTTGGTAATTAGTAACTG	GTTTATAATTATATTGTAATTACTTTCTA	0.454	1.93e-07	1.25e-08	-34.0	5.72	1
Intergenic	Intergenic	Intergenic	Intragenic		TUL	FEM	Synonymous			21292	GTA	CTT	0.134	2.71e-05	2.5e-07	180.0	33.6	3
Intergenic	Intergenic	Intergenic	Intragenic		GAM	LMM	Synonymous			21292	GTA	CTT	0.134	2.85e-06	3.3e-09	149.0	24.1	3
Intergenic	Intergenic	Intergenic	Intragenic		TUL	LMM	Synonymous			21292	GTA	CTT	0.134	2.71e-05	1.24e-08	142.0	23.8	3
Intergenic	Intergenic	Intergenic	Intragenic		TYLT	LMM	Synonymous			21292	GTA	CTT	0.134	6.3e-05	1.15e-09	70.9	11.1	3
Intergenic	Intergenic	Intergenic	Intragenic		TYLT	FEM	Synonymous			213055	ACCTTATTTTTTATGTGTGTTATTA	AGCATAGCTTGTTTATGTGTGTTATTA	0.423	3.41e-06	2.37e-06	-49.2	10.1	3
Intergenic	Intergenic	Intergenic	Intragenic		GAM	LMM	Synonymous			213055	ACCTTATTTTTTATGTGTGTTATTA	AGCATAGCTTGTTTATGTGTGTTATTA	0.423	5.14e-08	5.34e-09	-82.0	13.4	3
Intergenic	Intergenic	Intergenic	Intragenic		TIP	LMM	Synonymous			213055	ACCTTATTTTTTATGTGTGTTATTA	AGCATAGCTTGTTTATGTGTGTTATTA	0.423	1.4e-07	5.4e-09	-34.8	5.69	3
Intergenic	Intergenic	Intergenic	Intragenic		TYLT	LMM	Synonymous			213055	ACCTTATTTTTTATGTGTGTTATTA	AGCATAGCTTGTTTATGTGTGTTATTA	0.423	3.41e-06	1.57e-06	-31.7	6.39	3
Intergenic	Intergenic	Intergenic	Intragenic		GAM	LMM	Synonymous			213104	A	G	0.572	0.137	1.2e-06	-75.6	15.1	1
Intergenic	Intergenic	Intergenic	Intragenic		TIP	LMM	Synonymous			213104	A	G	0.572	0.029	2.05e-08	-36.8	6.29	1
Intergenic	Intergenic	Intergenic	Intragenic		GAM	LMM	Synonymous			21322	C	T	0.067	0.0967	1.7e-07	144.0	26.5	2
Intergenic	Intergenic	Intergenic	Intragenic		TUL	LMM	Synonymous			21322	C	T	0.067	0.0794	1.09e-06	133.0	26.5	2
Intergenic	Intergenic	Intergenic	Intragenic		TYLT	LMM	Synonymous			21322	C	T	0.067	0.0713	7.37e-08	68.1	12.2	2
Intergenic	Intergenic	Intergenic	Intragenic		TIP	LMM	Synonymous			214488	TATAAAAAATCAAAT	TATAAAAAAATCAAAT	0.572	0.00419	7.93e-08	-34.2	6.12	0
Intergenic	Intergenic	Intergenic	Intragenic		GAM	LMM	Synonymous			214629	GC	GT	0.572	0.137	3.77e-06	-72.0	15.1	1
Intergenic	Intergenic	Intergenic	Intragenic		TIP	LMM	Synonymous			214629	GC	GT	0.572	0.029	5.43e-08	-35.7	6.31	1
Intergenic	Intergenic	Intergenic	Intragenic		GAM	LMM	Synonymous			214670	C	T	0.577	0.184	2.97e-06	-73.4	15.2	1
Intergenic	Intergenic	Intergenic	Intragenic		TIP	LMM	Synonymous			214670	C	T	0.577	0.04	4.05e-08	-36.3	6.35	1
Intergenic	Intergenic	Intergenic	Intragenic		GAM	LMM	Synonymous			215950	TAAAGAAAGCCAAGTTAC	TAAAGAAAGCTAAGTTAT	0.567	0.101	1.55e-06	-74.0	14.9	1
Intergenic	Intergenic	Intergenic	Intragenic		TIP	LMM	Synonymous			215950	TAAAGAAAGCCAAGTTAC	TAAAGAAAGCTAAGTTAT	0.567	0.0208	3.03e-08	-36.0	6.22	1
Intergenic	Intergenic	Intergenic	Intragenic		TIP	LMM	Synonymous			216010	TT	AA	0.562	0.00634	2.1e-07	-32.9	6.11	0
Intergenic	Intergenic	Intergenic	Intragenic		GAM	LMM	Synonymous			216021	T	A	0.557	0.0244	4.52e-06	-68.5	14.5	1
Intergenic	Intergenic	Intergenic	Intragenic		TIP	LMM	Synonymous			216021	T	A	0.557	0.00424	1.1e-07	-33.4	6.06	1
Intergenic	Intergenic	Intergenic	Intragenic		GAM	LMM	Synonymous			216026	CTTATAAAGTAATTAGAGGT	ATTATTTAGT	0.552	0.016	5.09e-06	-67.8	14.4	1
Intergenic	Intergenic	Intergenic	Intragenic		TIP	LMM	Synonymous			216026	CTTATAAAGTAATTAGAGGT	ATTATTTAGT	0.552	0.00279	1.26e-07	-33.1	6.03	1
Intergenic	Intergenic	Intergenic	Intragenic		GAM	LMM	Synonymous			216077	C	T	0.567	0.0526	3.06e-06	-71.2	14.8	1
Intergenic	Intergenic	Intergenic	Intragenic		TIP	LMM	Synonymous			216077	C	T	0.567	0.00932	5.38e-08	-35.0	6.18	1
Intergenic	Intergenic	Intergenic	Intragenic		GAM	LMM	Synonymous			216110	TTTATTC	TTTC	0.567	0.0526	1.16e-06	-74.4	14.8	1
Intergenic	Intergenic	Intergenic	Intragenic		TIP	LMM	Synonymous			216110	TTTATTC	TTTC	0.567	0.00932	1.75e-08	-36.4	6.18	1
Intergenic	Intergenic	Intergenic	Intragenic		TIP	LMM	Synonymous			217714	T	C	0.582	0.027	4.79e-07	-33.0	6.32	0
Intergenic	Intergenic	Intergenic	Intragenic		TIP	LMM	Synonymous			217750	CAATT	TAATT	0.582	0.027	4.79e-07	-33.0	6.32	0
Intergenic	Intergenic	Intergenic	Intragenic		TIP	LMM	Synonymous			217771	AAGA	GGGG	0.582	0.027	4.79e-07	-33.0	6.32	0
Intergenic	Intergenic	Intergenic	Intragenic		TIP	LMM	Synonymous			217785	GTTA	ATTA	0.557	0.00424	1.2e-06	-30.8	6.14	0
Intergenic	Intergenic	Intergenic	Intragenic		GAM	LMM	Synonymous			217847	G	A	0.505	0.00118	2.96e-06	-67.6	14.0	1
Intergenic	Intergenic	Intergenic	Intragenic		TIP	LMM	Synonymous			217847	G	A	0.505	0.000327	1.92e-07	-31.9	5.9	1
Intergenic	Intergenic	Intergenic	Intragenic		GAM	LMM	Synonymous			217892	ACTA	ACA	0.51	0.00206	2.79e-06	-68.0	14.1	1
Intergenic	Intergenic	Intergenic	Intragenic		TIP	LMM	Synonymous			217892	ACTA	ACA	0.51	0.000539	1.69e-07	-32.2	5.92	1
Intergenic	Intergenic	Intergenic	Intragenic		TIP	LMM	Synonymous			217939	A	G	0.546	0.011	3.79e-07	-32.2	6.11	0
Intergenic	Intergenic	Intergenic	Intragenic		GAM	LMM	Synonymous			218419	GA	TG	0.577	0.184	8.95e-07	-77.4	15.2	1
Intergenic	Intergenic	Intergenic	Intragenic		TIP	LMM	Synonymous			218419	GA	TG	0.577	0.04	1.3e-08	-37.8	6.35	1
Intergenic	Intergenic	Intergenic	Intragenic		GAM	LMM	Synonymous			218450	C	A	0.577	0.184	8.95e-07	-77.4	15.2	1
Intergenic	Intergenic	Intergenic	Intragenic		TIP	LMM	Synonymous			218450	C	A	0.577	0.04	1.3e-08	-37.8	6.35	1
Intergenic	Intergenic	Intergenic	Intragenic		GAM	LMM	Synonymous			218483	G	A	0.567	0.101	1.54e-06	-74.2	15.0	1
Intergenic	Intergenic	Intergenic	Intragenic		TIP	LMM	Synonymous			218483	G	A	0.567	0.0208	2.77e-08	-36.2	6.25	1
Intergenic	Intergenic	Intergenic	Intragenic		GAM	LMM	Synonymous			218488	A	G	0.603	0.0424	1.34e-07	-78.6	14.3	1
Intergenic	Intergenic	Intergenic	Intragenic		TIP	LMM	Synonymous			218488	A	G	0.603	0.0042	7.1e-10	-38.6	5.95	1
Intergenic	Intergenic	Intergenic	Intragenic		GAM	LMM	Synonymous			218513	AGCAAAAATTAAAC	GGCAAAATTAAAC	0.572	0.137	1.18e-06	-75.9	15.1	1
Intergenic	Intergenic	Intergenic	Intragenic		TIP	LMM	Synonymous			218513	AGCAAAAATTAAAC	GGCAAAATTAAAC	0.572	0.029	1.81e-08	-37.1	6.31	1
Intergenic	Intergenic	Intergenic	Intragenic		GAM	LMM	Synonymous			220281	A	G	0.613	0.0856	6.93e-07	-78.1	15.2	1
Intergenic	Intergenic	Intergenic	Intragenic		TIP	LMM	Synonymous			220281	A	G	0.613	0.008	1.05e-09	-40.3	6.27	1
Intergenic	Intergenic	Intergenic	Intragenic		GAM	LMM	Synonymous			220422	TAGT	CAGT	0.588	0.108	1.7e-07	-81.2	15.0	1
Intergenic	Intergenic	Intergenic	Intragenic		TIP	LMM	Synonymous			220422	TAGT	CAGT	0.588	0.0154	8.85e-10	-40.0	6.2	1
Intergenic	Intergenic	Intergenic	Intragenic		GAM	LMM	Synonymous			220478	TTCCTTTAATATT	TTCTTTTAAATATT	0.593	0.147	1.31e-06	-75.6	15.1	1
Intergenic	Intergenic	Intergenic	Intragenic		TIP	LMM	Synonymous			220478	TTCCTTTAATATT	TTCTTTTAAATATT	0.593	0.0219	6.72e-09	-38.0	6.27	1
Intergenic	Intergenic	Intergenic	Intragenic		GAM	LMM	Synonymous			220495	AT	GT	0.593	0.147	1.31e-06	-75.6	15.1	1
Intergenic	Intergenic	Intergenic	Intragenic		TIP	LMM	Synonymous			220495	AT	GT	0.593	0.0219	6.72e-09	-38.0	6.27	1
Intergenic	Intergenic	Intergenic	Intragenic		GAM	LMM	Synonymous			220510	TTGTTAAC	CTACTAAT	0.593	0.147	1.31e-06	-75.6	15.1	1
Intergenic	Intergenic	Intergenic	Intragenic		TIP	LMM	Synonymous			220510	TTGTTAAC	CTACTAAT	0.593	0.0219	6.72e-09	-38.0	6.27	1
Intergenic	Intergenic	Intergenic	Intragenic		TIP	LMM	Synonymous			220557	AGCTCCCAA	GGCTCCCAG	0.577	0.04	1.95e-07	-33.9	6.28	0
Intergenic	Intergenic	Intergenic	Intragenic		GAM	LMM	Synonymous			220629	G	A	0.567	0.101	2.33e-06	-71.8	14.8	1
Intergenic	Intergenic	Intergenic	Intragenic		TIP	LMM	Synonymous			220629	G	A	0.567	0.0208	4.91e-08	-35.0	6.16	1
Intergenic	Intergenic	Intergenic	Intragenic		GAM	LMM	Synonymous			220638	ATAAAG	AAAAC	0.562	0.0725	2.89e-06	-70.5	14.6	1
Intergenic	Intergenic	Intergenic	Intragenic		TIP	LMM	Synonymous			220638	ATAAAG	AAAAC	0.562	0.0146	6.9e-08	-34.2	6.1	1
Intergenic	Intergenic	Intergenic	Intragenic		GAM	LMM	Synonymous			220648	G	A	0.562	0.0725	2.89e-06	-70.5	14.6	1
Intergenic	Intergenic	Intergenic	Intragenic		TIP	LMM	Synonymous			220648	G	A	0.562	0.0146	6.9e-08	-34.2	6.1	1
Intergenic	Intergenic	Intergenic	Intragenic		GAM	LMM	Synonymous			220675	TGCATAATTGT	TGCTTTAATTGT	0.546	0.0904	2.53e-06	-70.6	14.5	1
Intergenic	Intergenic	Intergenic	Intragenic		TIP	LMM	Synonymous			220675	TGCATAATTGT	TGCTTTAATTGT	0.546	0.011	1.13e-08	-35.9	6.02	1
Intergenic	Intergenic	Intergenic	Intragenic		GAM	LMM	Synonymous			220892	CTAATTACCTTC	ATAATTATATTA	0.577	0.1	1.13e-06	-74.8	14.9	1
Intergenic	Intergenic	Intergenic	Intragenic		TIP	LMM	Synonymous			220892	CTAATTACCTTC	ATAATTATATTA	0.577	0.00985	1.48e-09	-38.9	6.13	1
Intergenic	Intergenic	Intergenic	Intragenic		GAM	LMM	Synonymous			220910	CTTTATAAT	GTTACTAAT	0.593	0.141	3.84e-07	-79.5	15.1	1
Intergenic	Intergenic	Intergenic	Intragenic		TIP	LMM	Synonymous			220910	CTTTATAAT	GTTACTAAT	0.593	0.0113	1.49e-10	-41.9	6.19	1
Intergenic	Intergenic	Intergenic	Intragenic		GAM	LMM	Synonymous			220925	C	A	0.593	0.141	3.84e-07	-79.5	15.1	1
Intergenic	Intergenic	Intergenic	Intragenic		TIP	LMM	Synonymous			220925	C	A	0.593	0.0113	1.49e-10	-41.9	6.19	1
Intergenic	Intergenic	Intergenic	Intragenic		GAM	FEM	Synonymous			223331	G	A	0.0876	0.00161	4.04e-13	315.0	40.3	6
Intergenic	Intergenic	Intergenic	Intragenic		TIL	FEM	Synonymous			223331	G	A	0.0876	2.64e-11	6.11e-06	110.0	23.6	6
Intergenic	Intergenic	Intergenic	Intragenic		TIP	FEM	Synonymous			223331	G	A	0.0876	1.24e-11	1.48e-18	145.0	14.8	6
Intergenic	Intergenic	Intergenic	Intragenic		TUL	FEM	Synonymous			223331	G	A	0.0876	0.205	3.07e-08	240.0	41.5	6
Intergenic	Intergenic	Intergenic	Intragenic		TYLT	FEM	Synonymous			223331	G	A	0.0876	0.0158	2.68e-11	135.0	18.9	6
Intergenic	Intergenic	Intergenic	Intragenic		GAM	LMM	Synonymous			223331	G	A	0.0876	0.00161	1.03e-06	143.0	28.3	6
Intergenic	Intergenic	Intergenic	Intragenic		TIP	LMM	Synonymous			223331	G	A	0.0876	1.24e-11	1.8e-07	66.7	12.3	6
Intergenic	Intergenic	Intergenic	Intragenic		GAM	LMM	Synonymous			223518	T	C	0.0412	0.00897	3.63e-08	187.0	32.6	3
Intergenic	Intergenic	Intergenic	Intragenic		TIP	LMM	Synonymous			223518	T	C	0.0412	5.58e-27	1.7e-07	75.0	13.8	3
Intergenic	Intergenic	Intergenic	Intragenic		TUL	LMM	Synonymous			223518	T	C	0.0412	0.0236	1.45e-06	163.0	32.9	3
Intergenic	Intergenic	Intergenic	Intragenic		TYLT	LMM	Synonymous			223518	T	C	0.0412	0.00699	1.16e-08	89.0	14.9	3
Intergenic	Intergenic	Intergenic	Intragenic		GAM	FEM	Synonymous			223547	TAATTTT	TTTTTAA	0.0928	0.00587	9.86e-11	288.0	41.9	6
Intergenic	Intergenic	Intergenic	Intragenic		TIL	FEM	Synonymous			223547	TAATTTT	TTTTTAA	0.0928	2.59e-11	4.01e-06	113.0	23.8	6
Intergenic	Intergenic	Intergenic	Intragenic		TIP	FEM	Synonymous			223547	TAATTTT	TTTTTAA	0.0928	1.07e-12	4.09e-19	149.0	14.8	6
Intergenic	Intergenic	Intergenic	Intragenic		TUL	FEM	Synonymous			223547	TAATTTT	TTTTTAA	0.0928	0.308	5.72e-07	221.0	42.6	6
Intergenic	Intergenic	Intergenic	Intragenic		TYLT	FEM	Synonymous			223547	TAATTTT	TTTTTAA	0.0928	0.0364	5.2e-09	121.0	19.7	6
Intergenic	Intergenic	Intergenic	Intragenic		GAM	LMM	Synonymous			223547	TAATTTT	TTTTTAA	0.0928	0.00587	4.88e-06	131.0	27.9	6
Intergenic	Intergenic	Intergenic	Intragenic		TIP	LMM	Synonymous			223547	TAATTTT	TTTTTAA	0.0928	1.07e-12	3.9e-08	69.2	12.1	6
Intergenic	Intergenic	Intergenic	Intragenic		GAM	FEM	Synonymous			225185	TTAATATATAATGTAAAAGCCTTTCTTTTTTTTAATTCAATACTCAAATTTTAAC	TTAATATATAATGTAAAAGCCTTTCTTTTTTTAATTTAGATACTCAAATTTTAAC	0.139	3.36e-05	2.19e-07	155.0	28.7	4
Intergenic	Intergenic	Intergenic	Intragenic		TIP	FEM	Synonymous			225185	TTAATATATAATGTAAAAGCCTTTCTTTTTTTTAATTCAATACTCAAATTTTAAC	TTAATATATAATGTAAAAGCCTTTCTTTTTTTAATTTAGATACTCAAATTTTAAC	0.139	1.59e-11	2.29e-11	76.6	10.7	4
Intergenic	Intergenic	Intergenic	Intragenic		TIP	FEM	Synonymous			225185	TTAATATATAATGTAAAAGCCTTTCTTTTTTTTAATTCAATACTCAAATTTTAAC	TTAATGTATGAATAACAGGCTGTTTTTTATTATTGTTTTATAGTAAGTTTGAAT	0.124	0.0445	2.83e-06	-51.3	10.6	0
Intergenic	Intergenic	Intergenic	Intragenic		TUL	FEM	Synonymous			225185	TTAATATATAATGTAAAAGCCTTTCTTTTTTTTAATTCAATACTCAAATTTTAAC	TTAATATATAATGTAAAAGCCTTTCTTTTTTTAATTTAGATACTCAAATTTTAAC	0.139	0.00791	2.7e-06	137.0	28.2	4
Intergenic	Intergenic	Intergenic	Intragenic		FFN	LMM	Synonymous			225185	TTAATATATAATGTAAAAGCCTTTCTTTTTTTTAATTCAATACTCAAATTTTAAC	TTAATATATAATGTAAAAGCCTTTCTTTTTTTTAATTTAGATACTCAAATTTTAAC	0.0155	0.109	1.23e-13	3.7	0.463	0
Intergenic	Intergenic	Intergenic	Intragenic		GAM	LMM	Synonymous			225185	TTAATATATAATGTAAAAGCCTTTCTTTTTTTTAATTCAATACTCAAATTTTAAC	TTAATATATAATGTAAAAGCCTTTCTTTTTTTAATTTAGATACTCAAATTTTAAC	0.139	3.36e-05	9.84e-09	124.0	20.7	4
Intergenic	Intergenic	Intergenic	Intragenic		TIP	LMM	Synonymous			225185	TTAATATATAATGTAAAAGCCTTTCTTTTTTTTAATTCAATACTCAAATTTTAAC	TTAATATATAATGTAAAAGCCTTTCTTTTTTTAATTTAGATACTCAAATTTTAAC	0.139	1.59e-11	1.56e-08	53.2	9.0	4
Intergenic	Intergenic	Intergenic	Intragenic		GAM	FEM	Synonymous			23212	C	T	0.165	0.000885	3.25e-07	188.0	35.5	5
Intergenic	Intergenic	Intergenic	Intragenic		TUL	FEM	Synonymous			23212	C	T	0.165	0.00142	1.72e-06	172.0	34.8	5
Intergenic	Intergenic	Intergenic	Intragenic		GAM	LMM	Synonymous			23212	C	T	0.165	0.000885	1.31e-06	105.0	20.9	5
Intergenic	Intergenic	Intergenic	Intragenic		TIP	LMM	Synonymous			23212	C	T	0.165	1.91e-08	4.18e-10	56.7	8.61	5
Intergenic	Intergenic	Intergenic	Intragenic		TUL	LMM	Synonymous			23212	C	T	0.165	0.00142	2.35e-06	99.9	20.5	5
Intergenic	Intergenic	Intergenic	Intragenic		TYLT	LMM	Synonymous			23212	C	T	0.165	0.00326	4.39e-07	50.7	9.69	5
Intergenic	Intergenic	Intergenic	Intragenic		GAM	FEM	Synonymous			23250	A	G	0.165	0.000885	3.25e-07	188.0	35.5	5
Intergenic	Intergenic	Intergenic	Intragenic		TUL	FEM	Synonymous			23250	A	G	0.165	0.00142	1.72e-06	172.0	34.8	5
Intergenic	Intergenic	Intergenic	Intragenic		GAM	LMM	Synonymous			23250	A	G	0.165	0.000885	1.31e-06	105.0	20.9	5
Intergenic	Intergenic	Intergenic	Intragenic		TIP	LMM	Synonymous			23250	A	G	0.165	1.91e-08	4.18e-10	56.7	8.61	5
Intergenic	Intergenic	Intergenic	Intragenic		TUL	LMM	Synonymous			23250	A	G	0.165	0.00142	2.35e-06	99.9	20.5	5
Intergenic	Intergenic	Intergenic	Intragenic		TYLT	LMM	Synonymous			23250	A	G	0.165	0.00326	4.39e-07	50.7	9.69	5
Intergenic	Intergenic	Intergenic	Intragenic		GAM	FEM	Synonymous			23257	T	A	0.165	0.000885	3.25e-07	188.0	35.5	5
Intergenic	Intergenic	Intergenic	Intragenic		TUL	FEM	Synonymous			23257	T	A	0.165	0.00142	1.72e-06	172.0	34.8	5
Intergenic	Intergenic	Intergenic	Intragenic		GAM	LMM	Synonymous			23257	T	A	0.165	0.000885	1.31e-06	105.0	20.9	5
Intergenic	Intergenic	Intergenic	Intragenic		TIP	LMM	Synonymous			23257	T	A	0.165	1.91e-08	4.18e-10	56.7	8.61	5
Intergenic	Intergenic	Intergenic	Intragenic		TUL	LMM	Synonymous			23257	T	A	0.165	0.00142	2.35e-06	99.9	20.5	5
Intergenic	Intergenic	Intergenic	Intragenic		TYLT	LMM	Synonymous			23257	T	A	0.165	0.00326	4.39e-07	50.7	9.69	5
Intergenic	Intergenic	Intergenic	Intragenic		GAM	FEM	Synonymous			23269	GCA	ACG	0.0619	0.0418	1.45e-06	304.0	60.9	4
Intergenic	Intergenic	Intergenic	Intragenic		TUL	FEM	Synonymous			23269	GCA	ACG	0.0619	0.0391	6.21e-09	350.0	57.4	4
Intergenic	Intergenic	Intergenic	Intragenic		GAM	LMM	Synonymous			23269	GCA	ACG	0.0619	0.0418	2.01e-08	159.0	27.2	4
Intergenic	Intergenic	Intergenic	Intragenic		TUL	LMM	Synonymous			23269	GCA	ACG	0.0619	0.0391	1.94e-07	147.0	27.2	4
Intergenic	Intergenic	Intergenic	Intragenic		TYLT	LMM	Synonymous			23269	GCA	ACG	0.0619	0.0282	5.97e-09	75.7	12.4	4
Intergenic	Intergenic	Intergenic	Intragenic		GAM	FEM	Synonymous			23291	G	T	0.0619	0.0418	1.45e-06	304.0	60.9	4
Intergenic	Intergenic	Intergenic	Intragenic		TUL	FEM	Synonymous			23291	G	T	0.0619	0.0391	6.21e-09	350.0	57.4	4
Intergenic	Intergenic	Intergenic	Intragenic		GAM	LMM	Synonymous			23291	G	T	0.0619	0.0418	2.01e-08	159.0	27.2	4
Intergenic	Intergenic	Intergenic	Intragenic		TUL	LMM	Synonymous			23291	G	T	0.0619	0.0391	1.94e-07	147.0	27.2	4
Intergenic	Intergenic	Intergenic	Intragenic		TYLT	LMM	Synonymous			23291	G	T	0.0619	0.0282	5.97e-09	75.7	12.4	4
Intergenic	Intergenic	Intergenic	Intragenic		GAM	FEM	Synonymous			23305	GTGTAGTTAG	GGTTAG	0.0619	0.0418	1.45e-06	304.0	60.9	4
Intergenic	Intergenic	Intergenic	Intragenic		TUL	FEM	Synonymous			23305	GTGTAGTTAG	GGTTAG	0.0619	0.0391	6.21e-09	350.0	57.4	4
Intergenic	Intergenic	Intergenic	Intragenic		GAM	LMM	Synonymous			23305	GTGTAGTTAG	GGTTAG	0.0619	0.0418	2.01e-08	159.0	27.2	4
Intergenic	Intergenic	Intergenic	Intragenic		TUL	LMM	Synonymous			23305	GTGTAGTTAG	GGTTAG	0.0619	0.0391	1.94e-07	147.0	27.2	4
Intergenic	Intergenic	Intergenic	Intragenic		TYLT	LMM	Synonymous			23305	GTGTAGTTAG	GGTTAG	0.0619	0.0282	5.97e-09	75.7	12.4	4
Intergenic	Intergenic	Intergenic	Intragenic		GAM	FEM	Synonymous			23334	AAGTGCAGAACTTTTTATTTAAAAATTC	AAGTGCGGAACTTTTTTATTTAAAAATTC	0.0619	0.0418	1.45e-06	304.0	60.9	4
Intergenic	Intergenic	Intergenic	Intragenic		TUL	FEM	Synonymous			23334	AAGTGCAGAACTTTTTATTTAAAAATTC	AAGTGCGGAACTTTTTTATTTAAAAATTC	0.0619	0.0391	6.21e-09	350.0	57.4	4
Intergenic	Intergenic	Intergenic	Intragenic		GAM	LMM	Synonymous			23334	AAGTGCAGAACTTTTTATTTAAAAATTC	AAGTGCGGAACTTTTTTATTTAAAAATTC	0.0619	0.0418	2.01e-08	159.0	27.2	4
Intergenic	Intergenic	Intergenic	Intragenic		TUL	LMM	Synonymous			23334	AAGTGCAGAACTTTTTATTTAAAAATTC	AAGTGCGGAACTTTTTTATTTAAAAATTC	0.0619	0.0391	1.94e-07	147.0	27.2	4
Intergenic	Intergenic	Intergenic	Intragenic		TYLT	LMM	Synonymous			23334	AAGTGCAGAACTTTTTATTTAAAAATTC	AAGTGCGGAACTTTTTTATTTAAAAATTC	0.0619	0.0282	5.97e-09	75.7	12.4	4
Intergenic	Intergenic	Intergenic	Intragenic		GAM	FEM	Synonymous			23368	T	A	0.0619	0.0418	1.45e-06	304.0	60.9	4
Intergenic	Intergenic	Intergenic	Intragenic		TUL	FEM	Synonymous			23368	T	A	0.0619	0.0391	6.21e-09	350.0	57.4	4
Intergenic	Intergenic	Intergenic	Intragenic		GAM	LMM	Synonymous			23368	T	A	0.0619	0.0418	2.01e-08	159.0	27.2	4
Intergenic	Intergenic	Intergenic	Intragenic		TUL	LMM	Synonymous			23368	T	A	0.0619	0.0391	1.94e-07	147.0	27.2	4
Intergenic	Intergenic	Intergenic	Intragenic		TYLT	LMM	Synonymous			23368	T	A	0.0619	0.0282	5.97e-09	75.7	12.4	4
Intergenic	Intergenic	Intergenic	Intragenic		GAM	FEM	Synonymous			23386	A	C	0.165	0.000885	3.25e-07	188.0	35.5	5
Intergenic	Intergenic	Intergenic	Intragenic		TUL	FEM	Synonymous			23386	A	C	0.165	0.00142	1.72e-06	172.0	34.8	5
Intergenic	Intergenic	Intergenic	Intragenic		GAM	LMM	Synonymous			23386	A	C	0.165	0.000885	1.31e-06	105.0	20.9	5
Intergenic	Intergenic	Intergenic	Intragenic		TIP	LMM	Synonymous			23386	A	C	0.165	1.91e-08	4.18e-10	56.7	8.61	5
Intergenic	Intergenic	Intergenic	Intragenic		TUL	LMM	Synonymous			23386	A	C	0.165	0.00142	2.35e-06	99.9	20.5	5
Intergenic	Intergenic	Intergenic	Intragenic		TYLT	LMM	Synonymous			23386	A	C	0.165	0.00326	4.39e-07	50.7	9.69	5
Intergenic	Intergenic	Intergenic	Intragenic		GAM	FEM	Synonymous			23390	AG	AT	0.165	0.000885	3.25e-07	188.0	35.5	5
Intergenic	Intergenic	Intergenic	Intragenic		TUL	FEM	Synonymous			23390	AG	AT	0.165	0.00142	1.72e-06	172.0	34.8	5
Intergenic	Intergenic	Intergenic	Intragenic		GAM	LMM	Synonymous			23390	AG	AT	0.165	0.000885	1.31e-06	105.0	20.9	5
Intergenic	Intergenic	Intergenic	Intragenic		TIP	LMM	Synonymous			23390	AG	AT	0.165	1.91e-08	4.18e-10	56.7	8.61	5
Intergenic	Intergenic	Intergenic	Intragenic		TUL	LMM	Synonymous			23390	AG	AT	0.165	0.00142	2.35e-06	99.9	20.5	5
Intergenic	Intergenic	Intergenic	Intragenic		TYLT	LMM	Synonymous			23390	AG	AT	0.165	0.00326	4.39e-07	50.7	9.69	5
Intergenic	Intergenic	Intergenic	Intragenic		GAM	FEM	Synonymous			23400	C	T	0.0619	0.0418	1.45e-06	304.0	60.9	4
Intergenic	Intergenic	Intergenic	Intragenic		TUL	FEM	Synonymous			23400	C	T	0.0619	0.0391	6.21e-09	350.0	57.4	4
Intergenic	Intergenic	Intergenic	Intragenic		GAM	LMM	Synonymous			23400	C	T	0.0619	0.0418	2.01e-08	159.0	27.2	4
Intergenic	Intergenic	Intergenic	Intragenic		TUL	LMM	Synonymous			23400	C	T	0.0619	0.0391	1.94e-07	147.0	27.2	4
Intergenic	Intergenic	Intergenic	Intragenic		TYLT	LMM	Synonymous			23400	C	T	0.0619	0.0282	5.97e-09	75.7	12.4	4
Intergenic	Intergenic	Intergenic	Intragenic		GAM	FEM	Synonymous			23404	TGAACTTTCATTTATGTGAAAGCCCTATG	TGAACTTACAATCAAGCAAGTGAAAGTCTTATG	0.0619	0.0418	1.45e-06	304.0	60.9	4
Intergenic	Intergenic	Intergenic	Intragenic		TUL	FEM	Synonymous			23404	TGAACTTTCATTTATGTGAAAGCCCTATG	TGAACTTACAATCAAGCAAGTGAAAGTCTTATG	0.0619	0.0391	6.21e-09	350.0	57.4	4
Intergenic	Intergenic	Intergenic	Intragenic		GAM	LMM	Synonymous			23404	TGAACTTTCATTTATGTGAAAGCCCTATG	TGAACTTACAATCAAGCAAGTGAAAGTCTTATG	0.0619	0.0418	2.01e-08	159.0	27.2	4
Intergenic	Intergenic	Intergenic	Intragenic		TUL	LMM	Synonymous			23404	TGAACTTTCATTTATGTGAAAGCCCTATG	TGAACTTACAATCAAGCAAGTGAAAGTCTTATG	0.0619	0.0391	1.94e-07	147.0	27.2	4
Intergenic	Intergenic	Intergenic	Intragenic		TYLT	LMM	Synonymous			23404	TGAACTTTCATTTATGTGAAAGCCCTATG	TGAACTTACAATCAAGCAAGTGAAAGTCTTATG	0.0619	0.0282	5.97e-09	75.7	12.4	4
Intergenic	Intergenic	Intergenic	Intragenic		GAM	FEM	Synonymous			23436	C	T	0.0619	0.0418	1.45e-06	304.0	60.9	4
Intergenic	Intergenic	Intergenic	Intragenic		TUL	FEM	Synonymous			23436	C	T	0.0619	0.0391	6.21e-09	350.0	57.4	4
Intergenic	Intergenic	Intergenic	Intragenic		GAM	LMM	Synonymous			23436	C	T	0.0619	0.0418	2.01e-08	159.0	27.2	4
Intergenic	Intergenic	Intergenic	Intragenic		TUL	LMM	Synonymous			23436	C	T	0.0619	0.0391	1.94e-07	147.0	27.2	4
Intergenic	Intergenic	Intergenic	Intragenic		TYLT	LMM	Synonymous			23436	C	T	0.0619	0.0282	5.97e-09	75.7	12.4	4
Intergenic	Intergenic	Intergenic	Intragenic		GAM	FEM	Synonymous			23441	A	G	0.0619	0.0418	1.45e-06	304.0	60.9	4
Intergenic	Intergenic	Intergenic	Intragenic		TUL	FEM	Synonymous			23441	A	G	0.0619	0.0391	6.21e-09	350.0	57.4	4
Intergenic	Intergenic	Intergenic	Intragenic		GAM	LMM	Synonymous			23441	A	G	0.0619	0.0418	2.01e-08	159.0	27.2	4
Intergenic	Intergenic	Intergenic	Intragenic		TUL	LMM	Synonymous			23441	A	G	0.0619	0.0391	1.94e-07	147.0	27.2	4
Intergenic	Intergenic	Intergenic	Intragenic		TYLT	LMM	Synonymous			23441	A	G	0.0619	0.0282	5.97e-09	75.7	12.4	4
Intergenic	Intergenic	Intergenic	Intragenic		GAM	FEM	Synonymous			23452	C	T	0.0619	0.0418	1.45e-06	304.0	60.9	4
Intergenic	Intergenic	Intergenic	Intragenic		TUL	FEM	Synonymous			23452	C	T	0.0619	0.0391	6.21e-09	350.0	57.4	4
Intergenic	Intergenic	Intergenic	Intragenic		GAM	LMM	Synonymous			23452	C	T	0.0619	0.0418	2.01e-08	159.0	27.2	4
Intergenic	Intergenic	Intergenic	Intragenic		TUL	LMM	Synonymous			23452	C	T	0.0619	0.0391	1.94e-07	147.0	27.2	4
Intergenic	Intergenic	Intergenic	Intragenic		TYLT	LMM	Synonymous			23452	C	T	0.0619	0.0282	5.97e-09	75.7	12.4	4
Intergenic	Intergenic	Intergenic	Intragenic		GAM	FEM	Synonymous			23461	GCAAAAAATAATTTATTTC	ACAAAAATAATTTATTTC	0.0619	0.0418	1.45e-06	304.0	60.9	4
Intergenic	Intergenic	Intergenic	Intragenic		TUL	FEM	Synonymous			23461	GCAAAAAATAATTTATTTC	ACAAAAATAATTTATTTC	0.0619	0.0391	6.21e-09	350.0	57.4	4
Intergenic	Intergenic	Intergenic	Intragenic		GAM	LMM	Synonymous			23461	GCAAAAAATAATTTATTTC	ACAAAAATAATTTATTTC	0.0619	0.0418	2.01e-08	159.0	27.2	4
Intergenic	Intergenic	Intergenic	Intragenic		TUL	LMM	Synonymous			23461	GCAAAAAATAATTTATTTC	ACAAAAATAATTTATTTC	0.0619	0.0391	1.94e-07	147.0	27.2	4
Intergenic	Intergenic	Intergenic	Intragenic		TYLT	LMM	Synonymous			23461	GCAAAAAATAATTTATTTC	ACAAAAATAATTTATTTC	0.0619	0.0282	5.97e-09	75.7	12.4	4
Intergenic	Intergenic	Intergenic	Intragenic		GAM	LMM	Synonymous			238577	G	T	0.572	0.0748	9.46e-07	-75.4	14.9	1
Intergenic	Intergenic	Intergenic	Intragenic		TIP	LMM	Synonymous			238577	G	T	0.572	0.0135	1.43e-08	-36.7	6.2	1
Intergenic	Intergenic	Intergenic	Intragenic		GAM	LMM	Synonymous			238586	TGC	TGT	0.572	0.0748	9.46e-07	-75.4	14.9	1
Intergenic	Intergenic	Intergenic	Intragenic		TIP	LMM	Synonymous			238586	TGC	TGT	0.572	0.0135	1.43e-08	-36.7	6.2	1
Intergenic	Intergenic	Intergenic	Intragenic		GAM	LMM	Synonymous			246337	T	C	0.613	0.0856	1.28e-07	-81.7	14.9	1
Intergenic	Intergenic	Intergenic	Intragenic		TIP	LMM	Synonymous			246337	T	C	0.613	0.00679	1.32e-10	-41.6	6.12	1
Intergenic	Intergenic	Intergenic	Intragenic		GAM	LMM	Synonymous			246356	TTTCA	TTTTA	0.608	0.0607	1.79e-07	-79.8	14.7	1
Intergenic	Intergenic	Intergenic	Intragenic		TIP	LMM	Synonymous			246356	TTTCA	TTTTA	0.608	0.0074	1.03e-09	-39.2	6.11	1
Intergenic	Intergenic	Intergenic	Intragenic		GAM	LMM	Synonymous			246368	TG	TT	0.619	0.0624	7.09e-08	-83.4	14.9	1
Intergenic	Intergenic	Intergenic	Intragenic		TIP	LMM	Synonymous			246368	TG	TT	0.619	0.00666	2.41e-10	-41.1	6.15	1
Intergenic	Intergenic	Intergenic	Intragenic		GAM	LMM	Synonymous			246454	TTC	CTT	0.603	0.0421	6.52e-08	-82.2	14.6	1
Intergenic	Intergenic	Intergenic	Intragenic		TIP	LMM	Synonymous			246454	TTC	CTT	0.603	0.00498	4.26e-10	-40.0	6.07	1
Intergenic	Intergenic	Intergenic	Intragenic		GAM	LMM	Synonymous			246463	AACTTATAGCCTTATA	AATTTATAGCCTTGTA	0.588	0.0567	1.35e-07	-81.1	14.8	1
Intergenic	Intergenic	Intergenic	Intragenic		TIP	LMM	Synonymous			246463	AACTTATAGCCTTATA	AATTTATAGCCTTGTA	0.588	0.00665	5.51e-10	-40.1	6.14	1
Intergenic	Intergenic	Intergenic	Intragenic		GAM	LMM	Synonymous			246501	CTTAC	TTTAC	0.593	0.0803	1.97e-07	-79.2	14.7	1
Intergenic	Intergenic	Intergenic	Intragenic		TIP	LMM	Synonymous			246501	CTTAC	TTTAC	0.593	0.00977	9.21e-10	-39.2	6.08	1
Intergenic	Intergenic	Intergenic	Intragenic		GAM	LMM	Synonymous			246732	ACTTA	ATTTA	0.485	2.49e-05	2.14e-07	-72.5	13.5	1
Intergenic	Intergenic	Intergenic	Intragenic		TIP	LMM	Synonymous			246732	ACTTA	ATTTA	0.485	6.04e-06	1.68e-08	-33.2	5.64	1
Intergenic	Intergenic	Intergenic	Intragenic		GAM	LMM	Synonymous			246778	GACTAGCTAC	AATTAGATAC	0.577	0.105	4.02e-07	-78.0	14.9	1
Intergenic	Intergenic	Intergenic	Intragenic		TIP	LMM	Synonymous			246778	GACTAGCTAC	AATTAGATAC	0.577	0.0192	5.13e-09	-37.8	6.18	1
Intergenic	Intergenic	Intergenic	Intragenic		GAM	LMM	Synonymous			246801	TTTC	TCTT	0.593	0.147	2.5e-07	-79.3	14.8	1
Intergenic	Intergenic	Intergenic	Intragenic		TIP	LMM	Synonymous			246801	TTTC	TCTT	0.593	0.025	2.34e-09	-38.6	6.16	1
Intergenic	Intergenic	Intergenic	Intragenic		GAM	LMM	Synonymous			246812	ACTTATAGCCTTA	ATTTATAGCCTTG	0.593	0.147	2.5e-07	-79.3	14.8	1
Intergenic	Intergenic	Intergenic	Intragenic		TIP	LMM	Synonymous			246812	ACTTATAGCCTTA	ATTTATAGCCTTG	0.593	0.025	2.34e-09	-38.6	6.16	1
Intergenic	Intergenic	Intergenic	Intragenic		GAM	LMM	Synonymous			246849	CTTA	TTTA	0.603	0.0832	8.42e-08	-82.3	14.8	1
Intergenic	Intergenic	Intergenic	Intragenic		TIP	LMM	Synonymous			246849	CTTA	TTTA	0.603	0.00887	2.56e-10	-40.7	6.1	1
Intergenic	Intergenic	Intergenic	Intragenic		TIP	FEM	Synonymous			248646	TA	TG	0.067	9.18e-09	8.73e-08	-66.1	11.8	0
Intergenic	Intergenic	Intergenic	Intragenic		TIP	FEM	Synonymous			248748	ATTTTTTTTATAAAAAAAATATAGATG	ATTTTTTTTATAAAAAAAATATAGCCA	0.119	7.85e-10	7.74e-08	-50.0	8.93	0
Intergenic	Intergenic	Intergenic	Intragenic		TIP	LMM	Synonymous			248873	T	C	0.897	0.213	2.52e-07	-52.7	9.86	0
Intergenic	Intergenic	Intergenic	Intragenic		TIP	LMM	Synonymous			250127	G	A	0.912	0.000126	4.95e-09	-59.2	9.66	0
Intergenic	Intergenic	Intergenic	Intragenic		TIP	LMM	Synonymous			251625	A	G	0.871	0.149	3.05e-06	-45.2	9.41	0
Intergenic	Intergenic	Intergenic	Intragenic		TIP	LMM	Synonymous			257041	ATATGTAGTATTAATAATATAAATTAAGG	ATATGTAGTATTAACAATAATATAAATTAAGG	0.0722	2.61e-27	1.53e-11	73.3	10.2	0
Intergenic	Intergenic	Intergenic	Intragenic		TIP	LMM	Synonymous			258510	TAATTTTAG	TAATTTAG	0.928	2.61e-27	1.53e-11	-73.3	10.2	0
Intergenic	Intergenic	Intergenic	Intragenic		TIP	FEM	Synonymous			259410	GCAAAAATG	CAAAAAATG	0.139	0.296	6.23e-07	-73.6	14.2	0
Intergenic	Intergenic	Intergenic	Intragenic		TIP	FEM	Synonymous			259410	GCAAAAATG	GCAAAAAATG	0.067	2.9800000000000003e-27	1.41e-07	263.0	48.0	2
Intergenic	Intergenic	Intergenic	Intragenic		TIP	LMM	Synonymous			259410	GCAAAAATG	GCAAAAAATG	0.067	2.9800000000000003e-27	1.66e-12	79.5	10.5	2
Intergenic	Intergenic	Intergenic	Intragenic		TYLT	LMM	Synonymous			259410	GCAAAAATG	GCAAAAAATG	0.067	0.175	3.82e-06	59.0	12.4	2
Intergenic	Intergenic	Intergenic	Intragenic		TIP	LMM	Synonymous			261764	A	T	0.0722	2.61e-27	1.53e-11	73.3	10.2	0
Intergenic	Intergenic	Intergenic	Intragenic		TIP	LMM	Synonymous			261792	C	T	0.0722	2.61e-27	1.53e-11	73.3	10.2	0
Intergenic	Intergenic	Intergenic	Intragenic		TIP	LMM	Synonymous			261800	A	G	0.0722	2.61e-27	1.53e-11	73.3	10.2	0
Intergenic	Intergenic	Intergenic	Intragenic		TIP	FEM	Synonymous			263138	GCGCAAA	ACGCAAA	0.139	0.296	6.23e-07	-73.6	14.2	0
Intergenic	Intergenic	Intergenic	Intragenic		TIP	FEM	Synonymous			263302	AG	GA	0.139	0.296	6.23e-07	-73.6	14.2	0
Intergenic	Intergenic	Intergenic	Intragenic		TIP	LMM	Synonymous			263302	AG	GG	0.0722	2.61e-27	1.53e-11	73.3	10.2	0
Intergenic	Intergenic	Intergenic	Intragenic		TIP	FEM	Synonymous			263311	AG	CA	0.139	0.296	6.23e-07	-73.6	14.2	0
Intergenic	Intergenic	Intergenic	Intragenic		TIP	LMM	Synonymous			263320	G	A	0.0722	2.61e-27	1.53e-11	73.3	10.2	0
Intergenic	Intergenic	Intergenic	Intragenic		TIP	LMM	Synonymous			263325	CAAAAACT	CAAAAAACT	0.0722	2.61e-27	1.53e-11	73.3	10.2	0
Intergenic	Intergenic	Intergenic	Intragenic		TIP	LMM	Synonymous			263357	A	G	0.0722	2.61e-27	1.53e-11	73.3	10.2	0
Intergenic	Intergenic	Intergenic	Intragenic		TIP	LMM	Synonymous			263381	C	T	0.0722	2.61e-27	1.53e-11	73.3	10.2	0
Intergenic	Intergenic	Intergenic	Intragenic		TIP	LMM	Synonymous			265245	A	T	0.108	0.15	6.16e-07	49.5	9.59	0
Intergenic	Intergenic	Intergenic	Intragenic		TIP	LMM	Synonymous			265282	TCAGTT	CTAGTT	0.103	0.213	9.65e-07	50.1	9.89	0
Intergenic	Intergenic	Intergenic	Intragenic		TIP	LMM	Synonymous			265327	T	C	0.103	0.213	9.65e-07	50.1	9.89	0
Intergenic	Intergenic	Intergenic	Intragenic		TIP	LMM	Synonymous			265335	CCG	CCA	0.108	0.15	6.16e-07	49.5	9.59	0
Intergenic	Intergenic	Intergenic	Intragenic		TIP	LMM	Synonymous			265421	C	A	0.108	0.15	6.16e-07	49.5	9.59	0
Intergenic	Intergenic	Intergenic	Intragenic		TIP	LMM	Synonymous			265440	TTCAGGGGGATTAAAT	TTCAGGGGGGATTAAAT	0.108	0.15	6.16e-07	49.5	9.59	0
Intergenic	Intergenic	Intergenic	Intragenic		GAM	FEM	Synonymous			267513	A	G	0.469	8.08e-08	2.35e-06	-200.0	40.9	2
Intergenic	Intergenic	Intergenic	Intragenic		TIP	FEM	Synonymous			267513	A	G	0.469	3.11e-08	2.59e-07	-85.1	15.9	2
Intergenic	Intergenic	Intergenic	Intragenic		TYLT	FEM	Synonymous			267513	A	G	0.469	1.31e-07	5.42e-07	-97.0	18.7	2
Intergenic	Intergenic	Intergenic	Intragenic		TIP	LMM	Synonymous			269457	G	A	0.892	0.15	6.16e-07	-49.5	9.59	0
Intergenic	Intergenic	Intergenic	Intragenic		TIP	LMM	Synonymous			270020	CTAGCAAATCAGCTA	CTAGCAAATCAGATA	0.856	0.0312	4.85e-06	-43.3	9.2	0
Intergenic	Intergenic	Intergenic	Intragenic		TIP	LMM	Synonymous			270171	T	C	0.0722	2.61e-27	1.53e-11	73.3	10.2	0
Intergenic	Intergenic	Intergenic	Intragenic		TYLT	FEM	Synonymous			270739	CTAAGCCCCCCCCCTATTAA	CTAAGCCCCCCCCTATTAA	0.0825	0.000561	2.97e-06	63.3	13.1	0
Intergenic	Intergenic	Intergenic	Intragenic		TIP	LMM	Synonymous			270791	CAAATTAGAATATTAAACATA	CAAATTAGAATATTAAATATA	0.83	0.00104	1.86e-06	-41.3	8.39	0
Intergenic	Intergenic	Intergenic	Intragenic		TIP	LMM	Synonymous			270862	AAACTGAAAATTTTT	AAACTAAAAATTTT	0.851	0.00926	3.3e-06	-42.9	8.96	0
Intergenic	Intergenic	Intergenic	Intragenic		TIP	LMM	Synonymous			270881	CAATTTA	CAACTTA	0.851	0.00926	3.3e-06	-42.9	8.96	0
Intergenic	Intergenic	Intergenic	Intragenic		TIP	LMM	Synonymous			270889	TAGACT	TAGGCT	0.845	0.00554	5.37e-06	-41.1	8.79	0
Intergenic	Intergenic	Intergenic	Intragenic		TIP	LMM	Synonymous			270954	TTATAAGAACGAAAAAATAATTTAC	TTATAAGAATGAAATAAAAATGATTTAC	0.856	0.0151	1.92e-06	-44.9	9.13	0
Intergenic	Intergenic	Intergenic	Intragenic		TIP	LMM	Synonymous			270981	TC	GT	0.861	0.0242	9.88e-07	-47.3	9.35	0
Intergenic	Intergenic	Intergenic	Intragenic		TIP	LMM	Synonymous			271000	GG	GA	0.861	0.0242	9.88e-07	-47.3	9.35	0
Intergenic	Intergenic	Intergenic	Intragenic		TIP	LMM	Synonymous			271005	ACGGGGGTC	ACGATGTC	0.861	0.0242	9.88e-07	-47.3	9.35	0
Intergenic	Intergenic	Intergenic	Intragenic		TIP	LMM	Synonymous			271029	ATCTTCTATTA	TTTCTCCATTG	0.861	0.0242	9.88e-07	-47.3	9.35	0
Intergenic	Intergenic	Intergenic	Intragenic		TIP	LMM	Synonymous			279967	A	G	0.0722	2.61e-27	1.53e-11	73.3	10.2	0
Intergenic	Intergenic	Intergenic	Intragenic		ENRO	FEM	Synonymous			279976	A	G	0.0464	1.33e-09	7.01e-07	-5.51	1.07	0
Intergenic	Intergenic	Intergenic	Intragenic		TIP	LMM	Synonymous			280000	A	G	0.0722	2.61e-27	1.53e-11	73.3	10.2	0
Intergenic	Intergenic	Intergenic	Intragenic		GAM	FEM	Synonymous			282281	CTCACAAGCAAAATG	CTCACAAGCAAATG	0.742	0.346	5.78e-07	180.0	34.7	0
Intergenic	Intergenic	Intergenic	Intragenic		GAM	FEM	Synonymous			282318	AAACTAGGACAATAAAAATA	ACACTAGGACAAAAAAAGTA	0.737	0.275	2.47e-07	172.0	32.0	1
Intergenic	Intergenic	Intergenic	Intragenic		TIP	FEM	Synonymous			282318	AAACTAGGACAATAAAAATA	ACACTAGGACAAAAAAAGTA	0.737	0.857	3.52e-06	61.1	12.8	1
Intergenic	Intergenic	Intergenic	Intragenic		GAM	FEM	Synonymous			283639	CTTTTTTTGTCC	TTTTTATTGTCC	0.742	0.346	2.08e-06	155.0	31.7	0
Intergenic	Intergenic	Intergenic	Intragenic		TIP	FEM	Synonymous			283651	TAGTGTATTTTCCAGTTTGCTTTTTTGCTTATTT	TAGTTTATTTCCAGTTTGCTTTTTTGCTTATTT	0.747	0.796	3.12e-06	66.0	13.7	0
Intergenic	Intergenic	Intergenic	Intragenic		TIP	FEM	Synonymous			288448	C	T	0.067	2.9800000000000003e-27	1.41e-07	263.0	48.0	2
Intergenic	Intergenic	Intergenic	Intragenic		TIP	LMM	Synonymous			288448	C	T	0.067	2.9800000000000003e-27	1.66e-12	79.5	10.5	2
Intergenic	Intergenic	Intergenic	Intragenic		TYLT	LMM	Synonymous			288448	C	T	0.067	0.175	3.82e-06	59.0	12.4	2
Intergenic	Intergenic	Intergenic	Intragenic		TIP	FEM	Synonymous			288465	A	G	0.067	2.9800000000000003e-27	1.41e-07	263.0	48.0	2
Intergenic	Intergenic	Intergenic	Intragenic		TIP	LMM	Synonymous			288465	A	G	0.067	2.9800000000000003e-27	1.66e-12	79.5	10.5	2
Intergenic	Intergenic	Intergenic	Intragenic		TYLT	LMM	Synonymous			288465	A	G	0.067	0.175	3.82e-06	59.0	12.4	2
Intergenic	Intergenic	Intergenic	Intragenic		TIP	LMM	Synonymous			288475	TTCA	TTCG	0.928	3.37e-05	3.81e-10	-69.0	10.4	0
Intergenic	Intergenic	Intergenic	Intragenic		TIP	FEM	Synonymous			288493	AAG	GAA	0.067	2.9800000000000003e-27	1.41e-07	263.0	48.0	2
Intergenic	Intergenic	Intergenic	Intragenic		TIP	LMM	Synonymous			288493	AAG	GAA	0.067	2.9800000000000003e-27	1.66e-12	79.5	10.5	2
Intergenic	Intergenic	Intergenic	Intragenic		TYLT	LMM	Synonymous			288493	AAG	GAA	0.067	0.175	3.82e-06	59.0	12.4	2
Intergenic	Intergenic	Intergenic	Intragenic		TIP	LMM	Synonymous			288496	C	G	0.928	3.37e-05	3.81e-10	-69.0	10.4	0
Intergenic	Intergenic	Intergenic	Intragenic		TIP	LMM	Synonymous			288502	A	G	0.928	3.37e-05	3.81e-10	-69.0	10.4	0
Intergenic	Intergenic	Intergenic	Intragenic		TIP	FEM	Synonymous			288547	CC	TT	0.067	2.9800000000000003e-27	1.41e-07	263.0	48.0	2
Intergenic	Intergenic	Intergenic	Intragenic		TIP	LMM	Synonymous			288547	CC	TT	0.067	2.9800000000000003e-27	1.66e-12	79.5	10.5	2
Intergenic	Intergenic	Intergenic	Intragenic		TYLT	LMM	Synonymous			288547	CC	TT	0.067	0.175	3.82e-06	59.0	12.4	2
Intergenic	Intergenic	Intergenic	Intragenic		TIP	FEM	Synonymous			288606	G	T	0.067	2.9800000000000003e-27	1.41e-07	263.0	48.0	2
Intergenic	Intergenic	Intergenic	Intragenic		TIP	LMM	Synonymous			288606	G	T	0.067	2.9800000000000003e-27	1.66e-12	79.5	10.5	2
Intergenic	Intergenic	Intergenic	Intragenic		TYLT	LMM	Synonymous			288606	G	T	0.067	0.175	3.82e-06	59.0	12.4	2
Intergenic	Intergenic	Intergenic	Intragenic		TIP	LMM	Synonymous			288612	A	G	0.928	3.37e-05	3.81e-10	-69.0	10.4	0
Intergenic	Intergenic	Intergenic	Intragenic		TIP	FEM	Synonymous			288616	A	G	0.067	2.9800000000000003e-27	1.41e-07	263.0	48.0	2
Intergenic	Intergenic	Intergenic	Intragenic		TIP	LMM	Synonymous			288616	A	G	0.067	2.9800000000000003e-27	1.66e-12	79.5	10.5	2
Intergenic	Intergenic	Intergenic	Intragenic		TYLT	LMM	Synonymous			288616	A	G	0.067	0.175	3.82e-06	59.0	12.4	2
Intergenic	Intergenic	Intergenic	Intragenic		TIP	FEM	Synonymous			288691	ATTTAT	TTTTAT	0.067	2.9800000000000003e-27	1.41e-07	263.0	48.0	2
Intergenic	Intergenic	Intergenic	Intragenic		TIP	LMM	Synonymous			288691	ATTTAT	ACTTAT	0.928	3.37e-05	3.81e-10	-69.0	10.4	0
Intergenic	Intergenic	Intergenic	Intragenic		TIP	LMM	Synonymous			288691	ATTTAT	TTTTAT	0.067	2.9800000000000003e-27	1.66e-12	79.5	10.5	2
Intergenic	Intergenic	Intergenic	Intragenic		TYLT	LMM	Synonymous			288691	ATTTAT	TTTTAT	0.067	0.175	3.82e-06	59.0	12.4	2
Intergenic	Intergenic	Intergenic	Intragenic		TIP	FEM	Synonymous			288705	CT	CC	0.067	2.9800000000000003e-27	1.41e-07	263.0	48.0	2
Intergenic	Intergenic	Intergenic	Intragenic		TIP	LMM	Synonymous			288705	CT	CC	0.067	2.9800000000000003e-27	1.66e-12	79.5	10.5	2
Intergenic	Intergenic	Intergenic	Intragenic		TYLT	LMM	Synonymous			288705	CT	CC	0.067	0.175	3.82e-06	59.0	12.4	2
Intergenic	Intergenic	Intergenic	Intragenic		TIP	FEM	Synonymous			288719	TTA	ATT	0.067	2.9800000000000003e-27	1.41e-07	263.0	48.0	2
Intergenic	Intergenic	Intergenic	Intragenic		TIP	LMM	Synonymous			288719	TTA	ATT	0.067	2.9800000000000003e-27	1.66e-12	79.5	10.5	2
Intergenic	Intergenic	Intergenic	Intragenic		TYLT	LMM	Synonymous			288719	TTA	ATT	0.067	0.175	3.82e-06	59.0	12.4	2
Intergenic	Intergenic	Intergenic	Intragenic		TIP	LMM	Synonymous			288732	TCA	CCA	0.918	1.99e-06	3.42e-09	-62.2	10.0	0
Intergenic	Intergenic	Intergenic	Intragenic		TIP	FEM	Synonymous			288735	C	T	0.067	2.9800000000000003e-27	1.41e-07	263.0	48.0	2
Intergenic	Intergenic	Intergenic	Intragenic		TIP	LMM	Synonymous			288735	C	T	0.067	2.9800000000000003e-27	1.66e-12	79.5	10.5	2
Intergenic	Intergenic	Intergenic	Intragenic		TYLT	LMM	Synonymous			288735	C	T	0.067	0.175	3.82e-06	59.0	12.4	2
Intergenic	Intergenic	Intergenic	Intragenic		TIP	FEM	Synonymous			288749	ATTA	GTTT	0.067	2.9800000000000003e-27	1.41e-07	263.0	48.0	2
Intergenic	Intergenic	Intergenic	Intragenic		TIP	LMM	Synonymous			288749	ATTA	ATTT	0.892	5.41e-10	4.64e-09	-56.6	9.21	0
Intergenic	Intergenic	Intergenic	Intragenic		TIP	LMM	Synonymous			288749	ATTA	GTTT	0.067	2.9800000000000003e-27	1.66e-12	79.5	10.5	2
Intergenic	Intergenic	Intergenic	Intragenic		TYLT	LMM	Synonymous			288749	ATTA	GTTT	0.067	0.175	3.82e-06	59.0	12.4	2
Intergenic	Intergenic	Intergenic	Intragenic		TIP	LMM	Synonymous			288767	TTTATTTTTAG	TTTATTTTAG	0.887	9.08e-11	3.5e-09	-55.3	8.93	0
Intergenic	Intergenic	Intergenic	Intragenic		TIP	FEM	Synonymous			288784	C	A	0.067	2.9800000000000003e-27	1.41e-07	263.0	48.0	2
Intergenic	Intergenic	Intergenic	Intragenic		TIP	LMM	Synonymous			288784	C	A	0.067	2.9800000000000003e-27	1.66e-12	79.5	10.5	2
Intergenic	Intergenic	Intergenic	Intragenic		TYLT	LMM	Synonymous			288784	C	A	0.067	0.175	3.82e-06	59.0	12.4	2
Intergenic	Intergenic	Intergenic	Intragenic		TIP	FEM	Synonymous			288832	GAC	AAA	0.067	2.9800000000000003e-27	1.41e-07	263.0	48.0	2
Intergenic	Intergenic	Intergenic	Intragenic		TIP	LMM	Synonymous			288832	GAC	AAA	0.067	2.9800000000000003e-27	1.66e-12	79.5	10.5	2
Intergenic	Intergenic	Intergenic	Intragenic		TYLT	LMM	Synonymous			288832	GAC	AAA	0.067	0.175	3.82e-06	59.0	12.4	2
Intergenic	Intergenic	Intergenic	Intragenic		TIP	LMM	Synonymous			288848	C	T	0.912	4.35e-07	1.5e-08	-57.5	9.71	0
Intergenic	Intergenic	Intergenic	Intragenic		TIP	FEM	Synonymous			288856	CAAAAAAAATAAAATAATAGATT	CAAAAAAATAAAATAATAGATT	0.067	2.9800000000000003e-27	1.41e-07	263.0	48.0	2
Intergenic	Intergenic	Intergenic	Intragenic		TIP	LMM	Synonymous			288856	CAAAAAAAATAAAATAATAGATT	CAAAAAATAAAATAATAGATT	0.902	1.71e-08	7.29e-08	-52.3	9.34	0
Intergenic	Intergenic	Intergenic	Intragenic		TIP	LMM	Synonymous			288856	CAAAAAAAATAAAATAATAGATT	CAAAAAAATAAAATAATAGATT	0.067	2.9800000000000003e-27	1.66e-12	79.5	10.5	2
Intergenic	Intergenic	Intergenic	Intragenic		TYLT	LMM	Synonymous			288856	CAAAAAAAATAAAATAATAGATT	CAAAAAAATAAAATAATAGATT	0.067	0.175	3.82e-06	59.0	12.4	2
Intergenic	Intergenic	Intergenic	Intragenic		TIP	LMM	Synonymous			288905	A	G	0.0619	3.4000000000000004e-27	2.06e-11	78.5	11.0	0
Intergenic	Intergenic	Intergenic	Intragenic		TIP	LMM	Synonymous			288911	C	T	0.0619	3.4000000000000004e-27	2.06e-11	78.5	11.0	0
Intergenic	Intergenic	Intergenic	Intragenic		TIP	LMM	Synonymous			288925	CAGGA	GAGGG	0.0619	3.4000000000000004e-27	2.06e-11	78.5	11.0	0
Intergenic	Intergenic	Intergenic	Intragenic		TIP	LMM	Synonymous			288933	CAAATTTTTTAG	CAAATTTTTTGTTTATTTTATAG	0.0619	3.4000000000000004e-27	2.06e-11	78.5	11.0	0
Intergenic	Intergenic	Intergenic	Intragenic		TIP	FEM	Synonymous			288953	C	A	0.067	2.9800000000000003e-27	1.41e-07	263.0	48.0	2
Intergenic	Intergenic	Intergenic	Intragenic		TIP	LMM	Synonymous			288953	C	A	0.067	2.9800000000000003e-27	1.66e-12	79.5	10.5	2
Intergenic	Intergenic	Intergenic	Intragenic		TYLT	LMM	Synonymous			288953	C	A	0.067	0.175	3.82e-06	59.0	12.4	2
Intergenic	Intergenic	Intergenic	Intragenic		TIP	FEM	Synonymous			289023	T	C	0.067	2.9800000000000003e-27	1.41e-07	263.0	48.0	2
Intergenic	Intergenic	Intergenic	Intragenic		TIP	LMM	Synonymous			289023	T	C	0.067	2.9800000000000003e-27	1.66e-12	79.5	10.5	2
Intergenic	Intergenic	Intergenic	Intragenic		TYLT	LMM	Synonymous			289023	T	C	0.067	0.175	3.82e-06	59.0	12.4	2
Intergenic	Intergenic	Intergenic	Intragenic		GAM	FEM	Synonymous			293341	TAGTAT	TAGTGT	0.923	0.0934	4.76e-06	-313.0	66.3	4
Intergenic	Intergenic	Intergenic	Intragenic		TIP	FEM	Synonymous			293341	TAGTAT	TAGTGT	0.923	2.29e-27	4.16e-06	-124.0	26.0	4
Intergenic	Intergenic	Intergenic	Intragenic		GAM	LMM	Synonymous			293341	TAGTAT	TAGTGT	0.923	0.0934	1.47e-06	-125.0	25.2	4
Intergenic	Intergenic	Intergenic	Intragenic		TIP	LMM	Synonymous			293341	TAGTAT	TAGTGT	0.923	2.29e-27	4.99e-12	-74.0	10.0	4
Intergenic	Intergenic	Intergenic	Intragenic		TYLT	LMM	Synonymous			293341	TAGTAT	TAGTGT	0.923	0.0596	3.72e-07	-61.0	11.6	4
Intergenic	Intergenic	Intergenic	Intragenic		GAM	FEM	Synonymous			293348	C	T	0.0773	0.0934	4.76e-06	313.0	66.3	4
Intergenic	Intergenic	Intergenic	Intragenic		TIP	FEM	Synonymous			293348	C	T	0.0773	2.29e-27	4.16e-06	124.0	26.0	4
Intergenic	Intergenic	Intergenic	Intragenic		GAM	LMM	Synonymous			293348	C	T	0.0773	0.0934	1.47e-06	125.0	25.2	4
Intergenic	Intergenic	Intergenic	Intragenic		TIP	LMM	Synonymous			293348	C	T	0.0773	2.29e-27	4.99e-12	74.0	10.0	4
Intergenic	Intergenic	Intergenic	Intragenic		TYLT	LMM	Synonymous			293348	C	T	0.0773	0.0596	3.72e-07	61.0	11.6	4
Intergenic	Intergenic	Intergenic	Intragenic		TIP	LMM	Synonymous			293351	GAAGGC	GATGGT	0.861	0.0113	2.48e-07	-50.6	9.46	0
Intergenic	Intergenic	Intergenic	Intragenic		TIP	LMM	Synonymous			293351	GAAGGC	GAAGGT	0.134	0.0185	1.54e-06	48.5	9.78	0
Intergenic	Intergenic	Intergenic	Intragenic		TIP	LMM	Synonymous			293363	TG	TT	0.861	0.0113	2.48e-07	-50.6	9.46	0
Intergenic	Intergenic	Intergenic	Intragenic		TIP	LMM	Synonymous			293371	AG	TT	0.0722	2.61e-27	5.71e-11	72.8	10.5	1
Intergenic	Intergenic	Intergenic	Intragenic		TYLT	LMM	Synonymous			293371	AG	TT	0.0722	0.104	5.33e-06	56.7	12.1	1
Intergenic	Intergenic	Intergenic	Intragenic		TIP	LMM	Synonymous			294475	AGCCAC	GGCCGT	0.861	0.0113	2.48e-07	-50.6	9.46	0
Intergenic	Intergenic	Intergenic	Intragenic		GAM	FEM	Synonymous			294488	CTTTTTTTAGC	CTTTTTTAGC	0.0773	0.0934	4.76e-06	313.0	66.3	4
Intergenic	Intergenic	Intergenic	Intragenic		TIP	FEM	Synonymous			294488	CTTTTTTTAGC	CTTTTTTAGC	0.0773	2.29e-27	4.16e-06	124.0	26.0	4
Intergenic	Intergenic	Intergenic	Intragenic		GAM	LMM	Synonymous			294488	CTTTTTTTAGC	CTTTTTTAGC	0.0773	0.0934	1.47e-06	125.0	25.2	4
Intergenic	Intergenic	Intergenic	Intragenic		TIP	LMM	Synonymous			294488	CTTTTTTTAGC	CTTTTTTAGC	0.0773	2.29e-27	4.99e-12	74.0	10.0	4
Intergenic	Intergenic	Intergenic	Intragenic		TYLT	LMM	Synonymous			294488	CTTTTTTTAGC	CTTTTTTAGC	0.0773	0.0596	3.72e-07	61.0	11.6	4
Intergenic	Intergenic	Intergenic	Intragenic		TIP	LMM	Synonymous			294517	TATT	TATC	0.861	0.0113	2.48e-07	-50.6	9.46	0
Intergenic	Intergenic	Intergenic	Intragenic		TIP	LMM	Synonymous			294528	T	A	0.861	0.0113	2.48e-07	-50.6	9.46	0
Intergenic	Intergenic	Intergenic	Intragenic		TIP	LMM	Synonymous			294556	CAGGGC	CAAGGA	0.861	0.0113	2.48e-07	-50.6	9.46	0
Intergenic	Intergenic	Intergenic	Intragenic		TIP	LMM	Synonymous			294574	ACTAT	ACTAC	0.861	0.0113	2.48e-07	-50.6	9.46	0
Intergenic	Intergenic	Intergenic	Intragenic		TIP	FEM	Synonymous			296664	CTCATTTTTTTTATATTGTTTTATATATTTAA	CTCATTTTTTATATTGCTTTATATATTTAA	0.067	2.9800000000000003e-27	1.41e-07	263.0	48.0	2
Intergenic	Intergenic	Intergenic	Intragenic		TIP	LMM	Synonymous			296664	CTCATTTTTTTTATATTGTTTTATATATTTAA	CTCATTTTTTTATATTGTTTTATATATCTAA	0.871	0.0295	2.62e-07	-52.4	9.81	0
Intergenic	Intergenic	Intergenic	Intragenic		TIP	LMM	Synonymous			296664	CTCATTTTTTTTATATTGTTTTATATATTTAA	CTCATTTTTTATATTGCTTTATATATTTAA	0.067	2.9800000000000003e-27	1.66e-12	79.5	10.5	2
Intergenic	Intergenic	Intergenic	Intragenic		TYLT	LMM	Synonymous			296664	CTCATTTTTTTTATATTGTTTTATATATTTAA	CTCATTTTTTATATTGCTTTATATATTTAA	0.067	0.175	3.82e-06	59.0	12.4	2
Intergenic	Intergenic	Intergenic	Intragenic		TIP	LMM	Synonymous			296707	GCACAT	GTACAT	0.871	0.0295	2.62e-07	-52.4	9.81	0
Intergenic	Intergenic	Intergenic	Intragenic		TIP	LMM	Synonymous			296742	CA	TG	0.871	0.0295	2.62e-07	-52.4	9.81	0
Intergenic	Intergenic	Intergenic	Intragenic		TIP	LMM	Synonymous			296747	TATTTTCTTAAGGCG	TATTTTCTTAGGGG	0.871	0.0295	2.62e-07	-52.4	9.81	0
Intergenic	Intergenic	Intergenic	Intragenic		TIP	LMM	Synonymous			296787	ATG	ATA	0.871	0.0295	2.62e-07	-52.4	9.81	0
Intergenic	Intergenic	Intergenic	Intragenic		TIP	LMM	Synonymous			296809	A	G	0.871	0.0295	2.62e-07	-52.4	9.81	0
Intergenic	Intergenic	Intergenic	Intragenic		TIP	LMM	Synonymous			296818	TT	TA	0.871	0.0295	2.62e-07	-52.4	9.81	0
Intergenic	Intergenic	Intergenic	Intragenic		TIP	LMM	Synonymous			297265	AGGAC	GGGAC	0.866	0.0185	6.35e-07	-49.2	9.54	0
Intergenic	Intergenic	Intergenic	Intragenic		TIP	LMM	Synonymous			297304	C	T	0.866	0.0185	6.35e-07	-49.2	9.54	0
Intergenic	Intergenic	Intergenic	Intragenic		TIP	LMM	Synonymous			297314	T	C	0.866	0.0185	6.35e-07	-49.2	9.54	0
Intergenic	Intergenic	Intergenic	Intragenic		TIP	LMM	Synonymous			297633	AAT	AAA	0.871	0.0295	2.62e-07	-52.4	9.81	0
Intergenic	Intergenic	Intergenic	Intragenic		TIP	LMM	Synonymous			297673	CCGAAAAAAATACA	GCGAAAAAATACA	0.871	0.0295	2.62e-07	-52.4	9.81	0
Intergenic	Intergenic	Intergenic	Intragenic		TIP	LMM	Synonymous			297708	TAAAATAAAAGAG	TAAAATAGAAGAG	0.871	0.0295	2.62e-07	-52.4	9.81	0
Intergenic	Intergenic	Intergenic	Intragenic		TIP	LMM	Synonymous			297761	ACAAAATAAATAATTAC	GCAAAATAATTAC	0.871	0.0295	2.62e-07	-52.4	9.81	0
Intergenic	Intergenic	Intergenic	Intragenic		GAM	FEM	Synonymous			300480	ACCTG	ACCCTG	0.747	0.258	1.66e-07	179.0	32.9	2
Intergenic	Intergenic	Intergenic	Intragenic		TUL	FEM	Synonymous			300480	ACCTG	ACCCTG	0.747	0.359	6e-07	166.0	32.2	2
Intergenic	Intergenic	Intergenic	Intragenic		TYLT	FEM	Synonymous			300480	ACCTG	ACCCTG	0.747	0.117	2.49e-08	87.3	15.0	2
Intergenic	Intergenic	Intergenic	Intragenic		GAM	FEM	Synonymous			300499	G	A	0.747	0.258	1.66e-07	179.0	32.9	2
Intergenic	Intergenic	Intergenic	Intragenic		TUL	FEM	Synonymous			300499	G	A	0.747	0.359	6e-07	166.0	32.2	2
Intergenic	Intergenic	Intergenic	Intragenic		TYLT	FEM	Synonymous			300499	G	A	0.747	0.117	2.49e-08	87.3	15.0	2
Intergenic	Intergenic	Intergenic	Intragenic		GAM	FEM	Synonymous			300512	T	C	0.747	0.258	1.66e-07	179.0	32.9	2
Intergenic	Intergenic	Intergenic	Intragenic		TUL	FEM	Synonymous			300512	T	C	0.747	0.359	6e-07	166.0	32.2	2
Intergenic	Intergenic	Intergenic	Intragenic		TYLT	FEM	Synonymous			300512	T	C	0.747	0.117	2.49e-08	87.3	15.0	2
Intergenic	Intergenic	Intergenic	Intragenic		GAM	FEM	Synonymous			301345	T	A	0.747	0.258	1.66e-07	179.0	32.9	2
Intergenic	Intergenic	Intergenic	Intragenic		TUL	FEM	Synonymous			301345	T	A	0.747	0.359	6e-07	166.0	32.2	2
Intergenic	Intergenic	Intergenic	Intragenic		TYLT	FEM	Synonymous			301345	T	A	0.747	0.117	2.49e-08	87.3	15.0	2
Intergenic	Intergenic	Intergenic	Intragenic		GAM	FEM	Synonymous			302468	A	C	0.747	0.258	1.66e-07	179.0	32.9	2
Intergenic	Intergenic	Intergenic	Intragenic		TUL	FEM	Synonymous			302468	A	C	0.747	0.359	6e-07	166.0	32.2	2
Intergenic	Intergenic	Intergenic	Intragenic		TYLT	FEM	Synonymous			302468	A	C	0.747	0.117	2.49e-08	87.3	15.0	2
Intergenic	Intergenic	Intergenic	Intragenic		GAM	FEM	Synonymous			302494	A	T	0.747	0.258	1.66e-07	179.0	32.9	2
Intergenic	Intergenic	Intergenic	Intragenic		TUL	FEM	Synonymous			302494	A	T	0.747	0.359	6e-07	166.0	32.2	2
Intergenic	Intergenic	Intergenic	Intragenic		TYLT	FEM	Synonymous			302494	A	T	0.747	0.117	2.49e-08	87.3	15.0	2
Intergenic	Intergenic	Intergenic	Intragenic		GAM	FEM	Synonymous			302518	CACC	AACT	0.747	0.258	1.66e-07	179.0	32.9	2
Intergenic	Intergenic	Intergenic	Intragenic		TUL	FEM	Synonymous			302518	CACC	AACT	0.747	0.359	6e-07	166.0	32.2	2
Intergenic	Intergenic	Intergenic	Intragenic		TYLT	FEM	Synonymous			302518	CACC	AACT	0.747	0.117	2.49e-08	87.3	15.0	2
Intergenic	Intergenic	Intergenic	Intragenic		GAM	FEM	Synonymous			302529	AATTTATAACACAAAC	AATTTAGAACACAAAC	0.747	0.258	1.66e-07	179.0	32.9	2
Intergenic	Intergenic	Intergenic	Intragenic		TUL	FEM	Synonymous			302529	AATTTATAACACAAAC	AATTTAGAACACAAAC	0.747	0.359	6e-07	166.0	32.2	2
Intergenic	Intergenic	Intergenic	Intragenic		TYLT	FEM	Synonymous			302529	AATTTATAACACAAAC	AATTTAGAACACAAAC	0.747	0.117	2.49e-08	87.3	15.0	2
Intergenic	Intergenic	Intergenic	Intragenic		FFN	LMM	Synonymous			303385	ATCCTATTTAT	ATCCTATTTAC	0.0103	0.274	1.22e-12	4.35	0.572	0
Intergenic	Intergenic	Intergenic	Intragenic		TUL	LMM	Synonymous			303410	ATAGGTAAATTTTTTA	ATAGGTAATTTTA	0.0206	1.28e-46	2.03e-06	223.0	45.6	1
Intergenic	Intergenic	Intergenic	Intragenic		TYLT	LMM	Synonymous			303410	ATAGGTAAATTTTTTA	ATAGGTAATTTTA	0.0206	1.98e-39	4.12e-06	101.0	21.3	1
Intergenic	Intergenic	Intergenic	Intragenic		TYLT	FEM	Synonymous			3127	ATTTTTTATTTATTTTCTTATAC	ATTTTTATTTATTTTCTTATAC	0.0309	3.09e-22	2.36e-06	-104.0	21.3	0
Intergenic	Intergenic	Intergenic	Intragenic		TIP	LMM	Synonymous			313690	TTAACATGGATAGTA	GTAATATGGATAGTT	0.0567	3.86e-27	2.28e-10	77.6	11.6	0
Intergenic	Intergenic	Intergenic	Intragenic		GAM	FEM	Synonymous			315861	TTTATAGTAA	TTTATATTAA	0.402	0.00847	5.04e-06	121.0	25.6	2
Intergenic	Intergenic	Intergenic	Intragenic		TUL	FEM	Synonymous			315861	TTTATAGTAA	TTTATATTAA	0.402	0.058	2.9e-06	120.0	24.8	2
Intergenic	Intergenic	Intergenic	Intragenic		TYLT	FEM	Synonymous			315861	TTTATAGTAA	TTTATATTAA	0.402	0.047	7.63e-08	64.6	11.5	2
Intergenic	Intergenic	Intergenic	Intragenic		GAM	FEM	Synonymous			322660	A	C	0.706	2.66e-07	5.83e-06	-124.0	26.6	0
Intergenic	Intergenic	Intergenic	Intragenic		TIP	LMM	Synonymous			331590	C	T	0.794	0.00438	2.34e-06	-39.4	8.09	0
Intergenic	Intergenic	Intergenic	Intragenic		TIP	LMM	Synonymous			331597	G	A	0.794	0.00438	2.34e-06	-39.4	8.09	0
Intergenic	Intergenic	Intergenic	Intragenic		TIP	LMM	Synonymous			331629	AACTAAAAG	AACCAAAG	0.794	0.00438	2.34e-06	-39.4	8.09	0
Intergenic	Intergenic	Intergenic	Intragenic		TIP	LMM	Synonymous			331733	T	C	0.794	0.00438	2.34e-06	-39.4	8.09	0
Intergenic	Intergenic	Intergenic	Intragenic		TIP	LMM	Synonymous			336388	G	A	0.794	0.00438	2.34e-06	-39.4	8.09	0
Intergenic	Intergenic	Intergenic	Intragenic		TIP	LMM	Synonymous			336409	GTTTTTTATATTTCT	GTTTTTTTATATTTCT	0.0722	0.000261	1.15e-10	71.1	10.4	0
Intergenic	Intergenic	Intergenic	Intragenic		TYLT	FEM	Synonymous			339172	G	A	0.0309	3.09e-22	2.36e-06	-104.0	21.3	0
Intergenic	Intergenic	Intergenic	Intragenic		TIP	LMM	Synonymous			339250	TGGGGGTGTGTTTC	TGGGGGTACGTTTT	0.0619	3.4000000000000004e-27	2.06e-11	78.5	11.0	0
Intergenic	Intergenic	Intergenic	Intragenic		TIP	LMM	Synonymous			339326	GTTTTTTGCTATTTTTTATATTATTAAATGACACTTGTTAA	GTTTTTTGCTATTTTTTATATTATTAAATGACACTTGTTAATATTATTAAATGACACTTGTTAA	0.0619	3.4000000000000004e-27	2.06e-11	78.5	11.0	0
Intergenic	Intergenic	Intergenic	Intragenic		TIP	LMM	Synonymous			340290	C	A	0.0722	0.000261	1.15e-10	71.1	10.4	0
Intergenic	Intergenic	Intergenic	Intragenic		TIP	FEM	Synonymous			341607	TCT	CCC	0.067	2.9800000000000003e-27	1.41e-07	263.0	48.0	2
Intergenic	Intergenic	Intergenic	Intragenic		TIP	LMM	Synonymous			341607	TCT	CCC	0.067	2.9800000000000003e-27	1.66e-12	79.5	10.5	2
Intergenic	Intergenic	Intergenic	Intragenic		TYLT	LMM	Synonymous			341607	TCT	CCC	0.067	0.175	3.82e-06	59.0	12.4	2
Intergenic	Intergenic	Intergenic	Intragenic		TIP	FEM	Synonymous			341614	GGT	TGC	0.067	2.9800000000000003e-27	1.41e-07	263.0	48.0	2
Intergenic	Intergenic	Intergenic	Intragenic		TIP	LMM	Synonymous			341614	GGT	TGC	0.067	2.9800000000000003e-27	1.66e-12	79.5	10.5	2
Intergenic	Intergenic	Intergenic	Intragenic		TYLT	LMM	Synonymous			341614	GGT	TGC	0.067	0.175	3.82e-06	59.0	12.4	2
Intergenic	Intergenic	Intergenic	Intragenic		TIP	FEM	Synonymous			341660	G	A	0.067	2.9800000000000003e-27	1.41e-07	263.0	48.0	2
Intergenic	Intergenic	Intergenic	Intragenic		TIP	LMM	Synonymous			341660	G	A	0.067	2.9800000000000003e-27	1.66e-12	79.5	10.5	2
Intergenic	Intergenic	Intergenic	Intragenic		TYLT	LMM	Synonymous			341660	G	A	0.067	0.175	3.82e-06	59.0	12.4	2
Intergenic	Intergenic	Intergenic	Intragenic		TIP	FEM	Synonymous			341670	CAA	TAT	0.067	2.9800000000000003e-27	1.41e-07	263.0	48.0	2
Intergenic	Intergenic	Intergenic	Intragenic		TIP	LMM	Synonymous			341670	CAA	TAT	0.067	2.9800000000000003e-27	1.66e-12	79.5	10.5	2
Intergenic	Intergenic	Intergenic	Intragenic		TYLT	LMM	Synonymous			341670	CAA	TAT	0.067	0.175	3.82e-06	59.0	12.4	2
Intergenic	Intergenic	Intergenic	Intragenic		TIP	FEM	Synonymous			348802	T	C	0.067	2.9800000000000003e-27	1.41e-07	263.0	48.0	2
Intergenic	Intergenic	Intergenic	Intragenic		TIP	LMM	Synonymous			348802	T	C	0.067	2.9800000000000003e-27	1.66e-12	79.5	10.5	2
Intergenic	Intergenic	Intergenic	Intragenic		TYLT	LMM	Synonymous			348802	T	C	0.067	0.175	3.82e-06	59.0	12.4	2
Intergenic	Intergenic	Intergenic	Intragenic		TIP	LMM	Synonymous			351047	AATGC	AATGT	0.918	0.0194	1.08e-07	-55.8	10.1	0
Intergenic	Intergenic	Intergenic	Intragenic		TIP	LMM	Synonymous			351054	C	T	0.0722	3.37e-05	5.19e-10	68.0	10.4	0
Intergenic	Intergenic	Intergenic	Intragenic		TIP	FEM	Synonymous			351060	GT	AT	0.067	2.9800000000000003e-27	1.41e-07	263.0	48.0	2
Intergenic	Intergenic	Intergenic	Intragenic		TIP	LMM	Synonymous			351060	GT	AT	0.067	2.9800000000000003e-27	1.66e-12	79.5	10.5	2
Intergenic	Intergenic	Intergenic	Intragenic		TYLT	LMM	Synonymous			351060	GT	AT	0.067	0.175	3.82e-06	59.0	12.4	2
Intergenic	Intergenic	Intergenic	Intragenic		TIP	FEM	Synonymous			351063	ATTATTAATTACAATTTCACATTGTATTTACATTTTAC	ATTAATAATTACAATTTCACATTGTATTTACATTTTAA	0.067	2.9800000000000003e-27	1.41e-07	263.0	48.0	2
Intergenic	Intergenic	Intergenic	Intragenic		TIP	LMM	Synonymous			351063	ATTATTAATTACAATTTCACATTGTATTTACATTTTAC	ATTAATAATTACAATTTCACATTGTATTTACATTTTAA	0.067	2.9800000000000003e-27	1.66e-12	79.5	10.5	2
Intergenic	Intergenic	Intergenic	Intragenic		TYLT	LMM	Synonymous			351063	ATTATTAATTACAATTTCACATTGTATTTACATTTTAC	ATTAATAATTACAATTTCACATTGTATTTACATTTTAA	0.067	0.175	3.82e-06	59.0	12.4	2
Intergenic	Intergenic	Intergenic	Intragenic		TIP	LMM	Synonymous			351102	ATTTAATAAAAAAGT	ATTTATTAAAAAAGT	0.18	3.73e-18	7.87e-07	-40.1	7.86	0
Intergenic	Intergenic	Intergenic	Intragenic		TIP	FEM	Synonymous			352630	ATAAAATTAATTTT	ATAAAATTAAATTTT	0.222	7.33e-06	4.55e-06	-35.1	7.42	0
Intergenic	Intergenic	Intergenic	Intragenic		TIP	FEM	Synonymous			352756	ATAATTTAAACTTACTATTAATTTGATAGCAGGCAAATAGCT	AATATTTAAACTTACTATTAATTTGATAGCAGGCAAATAGCT	0.067	2.9800000000000003e-27	1.41e-07	263.0	48.0	2
Intergenic	Intergenic	Intergenic	Intragenic		GAM	LMM	Synonymous			352756	ATAATTTAAACTTACTATTAATTTGATAGCAGGCAAATAGCT	ACTATTTAAACTTACTATTAATTTGATAGCAGGCAAATAGCT	0.84	0.000108	3.2e-08	-103.0	17.9	2
Intergenic	Intergenic	Intergenic	Intragenic		TIP	LMM	Synonymous			352756	ATAATTTAAACTTACTATTAATTTGATAGCAGGCAAATAGCT	ACTATTTAAACTTACTATTAATTTGATAGCAGGCAAATAGCT	0.84	2.84e-15	2.29e-12	-54.2	7.23	2
Intergenic	Intergenic	Intergenic	Intragenic		TIP	LMM	Synonymous			352756	ATAATTTAAACTTACTATTAATTTGATAGCAGGCAAATAGCT	AATATTTAAACTTACTATTAATTTGATAGCAGGCAAATAGCT	0.067	2.9800000000000003e-27	1.66e-12	79.5	10.5	2
Intergenic	Intergenic	Intergenic	Intragenic		TYLT	LMM	Synonymous			352756	ATAATTTAAACTTACTATTAATTTGATAGCAGGCAAATAGCT	ACTATTTAAACTTACTATTAATTTGATAGCAGGCAAATAGCT	0.84	1.77e-05	5.06e-09	-50.3	8.21	2
Intergenic	Intergenic	Intergenic	Intragenic		TYLT	LMM	Synonymous			352756	ATAATTTAAACTTACTATTAATTTGATAGCAGGCAAATAGCT	AATATTTAAACTTACTATTAATTTGATAGCAGGCAAATAGCT	0.067	0.175	3.82e-06	59.0	12.4	2
Intergenic	Intergenic	Intergenic	Intragenic		FFN	LMM	Synonymous			358963	G	T	0.0103	0.274	1.22e-12	4.35	0.572	0
Intergenic	Intergenic	Intergenic	Intragenic		FFN	FEM	Synonymous			36710	TT	TG	0.495	0.0415	1.6e-07	-1.37	0.252	5
Intergenic	Intergenic	Intergenic	Intragenic		GAM	FEM	Synonymous			36710	TT	TG	0.495	1.16e-09	3.82e-12	-199.0	26.8	5
Intergenic	Intergenic	Intergenic	Intragenic		TIP	FEM	Synonymous			36710	TT	TG	0.495	1.51e-10	7.05e-14	-83.6	10.3	5
Intergenic	Intergenic	Intergenic	Intragenic		TUL	FEM	Synonymous			36710	TT	TG	0.495	4.78e-11	5.06e-12	-192.0	26.0	5
Intergenic	Intergenic	Intergenic	Intragenic		TYLT	FEM	Synonymous			36710	TT	TG	0.495	3.65e-09	4.21e-11	-87.5	12.5	5
Intergenic	Intergenic	Intergenic	Intragenic		FFN	LMM	Synonymous			36710	TT	CG	0.0103	0.274	1.22e-12	4.35	0.572	0
Intergenic	Intergenic	Intergenic	Intragenic		TIP	LMM	Synonymous			36710	TT	TG	0.495	1.51e-10	1.68e-08	-50.8	8.62	5
Intergenic	Intergenic	Intergenic	Intragenic		FFN	LMM	Synonymous			369538	TGATGGGGGGGGTACT	TGATGGGGGGTACT	0.0103	0.274	1.22e-12	4.35	0.572	0
Intergenic	Intergenic	Intergenic	Intragenic		GAM	FEM	Synonymous			370948	AGCA	TGCA	0.856	0.104	8.43e-08	166.0	29.8	3
Intergenic	Intergenic	Intergenic	Intragenic		TIP	FEM	Synonymous			370948	AGCA	TGCA	0.856	0.0509	5.56e-09	70.7	11.5	3
Intergenic	Intergenic	Intergenic	Intragenic		TUL	FEM	Synonymous			370948	AGCA	TGCA	0.856	0.0967	1.2e-06	147.0	29.3	3
Intergenic	Intergenic	Intergenic	Intragenic		TYLT	FEM	Synonymous			370948	AGCA	TGCA	0.856	0.0107	1.11e-06	70.0	13.9	3
Intergenic	Intergenic	Intergenic	Intragenic		GAM	FEM	Synonymous			370981	TAAGT	TAAGC	0.856	0.104	8.43e-08	166.0	29.8	3
Intergenic	Intergenic	Intergenic	Intragenic		TIP	FEM	Synonymous			370981	TAAGT	TAAGC	0.856	0.0509	5.56e-09	70.7	11.5	3
Intergenic	Intergenic	Intergenic	Intragenic		TUL	FEM	Synonymous			370981	TAAGT	TAAGC	0.856	0.0967	1.2e-06	147.0	29.3	3
Intergenic	Intergenic	Intergenic	Intragenic		TYLT	FEM	Synonymous			370981	TAAGT	TAAGC	0.856	0.0107	1.11e-06	70.0	13.9	3
Intergenic	Intergenic	Intergenic	Intragenic		ENRO	FEM	Synonymous			382726	TAA	CAA	0.619	1.93e-08	2.72e-07	-3.93	0.736	0
Intergenic	Intergenic	Intergenic	Intragenic		ENRO	FEM	Synonymous			382749	A	G	0.619	1.93e-08	2.72e-07	-3.93	0.736	0
Intergenic	Intergenic	Intergenic	Intragenic		ENRO	FEM	Synonymous			382766	A	G	0.361	2.69e-07	5.75e-06	3.02	0.646	0
Intergenic	Intergenic	Intergenic	Intragenic		TYLT	LMM	Synonymous			387684	GT	AC	0.649	0.00228	8.48e-07	59.4	11.7	0
Intergenic	Intergenic	Intergenic	Intragenic		TYLT	LMM	Synonymous			387864	A	G	0.649	0.00228	8.48e-07	59.4	11.7	0
Intergenic	Intergenic	Intergenic	Intragenic		TYLT	LMM	Synonymous			387915	GCTTAATTTTTTGCTTTTGAATAA	GCTTAATTTTGTGCTTTTAAAAA	0.649	0.00228	8.48e-07	59.4	11.7	0
Intergenic	Intergenic	Intergenic	Intragenic		TYLT	LMM	Synonymous			387986	CTC	CTT	0.649	0.00228	8.48e-07	59.4	11.7	0
Intergenic	Intergenic	Intergenic	Intragenic		TYLT	LMM	Synonymous			388686	AA	TG	0.649	0.00228	8.48e-07	59.4	11.7	0
Intergenic	Intergenic	Intergenic	Intragenic		TYLT	LMM	Synonymous			388695	ACAAAAACCTAT	ACAAAAAACCTAT	0.649	0.00228	8.48e-07	59.4	11.7	0
Intergenic	Intergenic	Intergenic	Intragenic		TYLT	LMM	Synonymous			389648	GAC	AGC	0.644	0.00217	5.58e-07	61.3	11.8	0
Intergenic	Intergenic	Intergenic	Intragenic		GAM	LMM	Synonymous			393958	T	C	0.655	0.000181	1.56e-06	138.0	27.8	1
Intergenic	Intergenic	Intergenic	Intragenic		TYLT	LMM	Synonymous			393958	T	C	0.655	0.00178	8.62e-09	76.0	12.6	1
Intergenic	Intergenic	Intergenic	Intragenic		TYLT	LMM	Synonymous			394307	TATAATAAATTAATAG	TATATAAATTAATAG	0.696	3.34e-05	4.49e-06	60.3	12.8	0
Intergenic	Intergenic	Intergenic	Intragenic		GAM	LMM	Synonymous			394370	AC	GC	0.325	0.000597	1.98e-06	-129.0	26.3	1
Intergenic	Intergenic	Intergenic	Intragenic		TYLT	LMM	Synonymous			394370	AC	GC	0.325	0.00546	1.24e-08	-71.0	11.9	1
Intergenic	Intergenic	Intergenic	Intragenic		GAM	LMM	Synonymous			394398	A	C	0.649	9.52e-05	4.17e-06	128.0	26.9	1
Intergenic	Intergenic	Intergenic	Intragenic		TYLT	LMM	Synonymous			394398	A	C	0.649	0.000987	3.85e-08	70.1	12.2	1
Intergenic	Intergenic	Intergenic	Intragenic		GAM	LMM	Synonymous			394406	G	C	0.644	0.000177	5.27e-06	121.0	25.9	1
Intergenic	Intergenic	Intergenic	Intragenic		TYLT	LMM	Synonymous			394406	G	C	0.644	0.00128	1.52e-07	64.4	11.8	1
Intergenic	Intergenic	Intergenic	Intragenic		GAM	LMM	Synonymous			395178	CC	CT	0.696	0.00515	8.46e-13	189.0	24.6	3
Intergenic	Intergenic	Intergenic	Intragenic		TIP	LMM	Synonymous			395178	CC	CT	0.696	0.00918	1.09e-06	57.2	11.4	3
Intergenic	Intergenic	Intergenic	Intragenic		TUL	LMM	Synonymous			395178	CC	CT	0.696	0.0147	2.63e-11	172.0	24.3	3
Intergenic	Intergenic	Intergenic	Intragenic		TYLT	LMM	Synonymous			395178	CC	CT	0.696	0.00124	1.06e-07	67.4	12.2	3
Intergenic	Intergenic	Intergenic	Intragenic		TIP	LMM	Synonymous			411055	TAAAAAATAACC	TAAAAAATAATC	0.624	0.021	5.13e-09	-42.7	6.98	0
Intergenic	Intergenic	Intergenic	Intragenic		GAM	LMM	Synonymous			411441	TCTAGATACTT	TCTAGATATTT	0.356	0.621	3.48e-06	85.4	17.9	1
Intergenic	Intergenic	Intergenic	Intragenic		TIP	LMM	Synonymous			411441	TCTAGATACTT	TCTAGATATTT	0.356	0.0326	1.45e-10	48.8	7.19	1
Intergenic	Intergenic	Intergenic	Intragenic		GAM	FEM	Synonymous			414440	CTAA	CAAA	0.0515	1.17e-35	1.82e-10	246.0	36.5	5
Intergenic	Intergenic	Intergenic	Intragenic		TIP	FEM	Synonymous			414440	CTAA	CAAA	0.0515	4.37e-27	2.69e-10	96.1	14.4	5
Intergenic	Intergenic	Intergenic	Intragenic		TUL	FEM	Synonymous			414440	CTAA	CAAA	0.0515	7.64e-48	9.18e-10	231.0	35.7	5
Intergenic	Intergenic	Intergenic	Intragenic		TYLT	FEM	Synonymous			414440	CTAA	CAAA	0.0515	3.16e-40	1.04e-12	125.0	16.3	5
Intergenic	Intergenic	Intergenic	Intragenic		GAM	LMM	Synonymous			414440	CTAA	ATAA	0.32	0.241	2.13e-07	93.7	17.4	2
Intergenic	Intergenic	Intergenic	Intragenic		TIP	LMM	Synonymous			414440	CTAA	ATAA	0.32	0.118	3.09e-06	35.9	7.48	2
Intergenic	Intergenic	Intergenic	Intragenic		TUL	LMM	Synonymous			414440	CTAA	CAAA	0.0515	7.64e-48	1.78e-06	157.0	31.8	5
Intergenic	Intergenic	Intergenic	Intragenic		TYLT	LMM	Synonymous			414440	CTAA	ATAA	0.32	0.258	9.25e-07	41.1	8.11	2
Intergenic	Intergenic	Intergenic	Intragenic		TYLT	LMM	Synonymous			414440	CTAA	CAAA	0.0515	3.16e-40	2.79e-08	84.7	14.6	5
Intergenic	Intergenic	Intergenic	Intragenic		GAM	LMM	Synonymous			414461	AAGGAGATTTTA	AAGGAGATTTTATTTTA	0.32	0.241	2.13e-07	93.7	17.4	2
Intergenic	Intergenic	Intergenic	Intragenic		TIP	LMM	Synonymous			414461	AAGGAGATTTTA	AAGGAGATTTTATTTTA	0.32	0.118	3.09e-06	35.9	7.48	2
Intergenic	Intergenic	Intergenic	Intragenic		TYLT	LMM	Synonymous			414461	AAGGAGATTTTA	AAGGAGATTTTATTTTA	0.32	0.258	9.25e-07	41.1	8.11	2
Intergenic	Intergenic	Intergenic	Intragenic		CTET	FEM	Synonymous			416000	ACACATTGTAAAGTTTAAAATTTTTTAC	ACACATTCTAAAGTTTAAAATTTTTTAC	0.268	0.364	6.94e-07	-6.79	1.32	0
Intergenic	Intergenic	Intergenic	Intragenic		GAM	LMM	Synonymous			416029	TAATTTAACACTGATGTCAAAAAAATAGGGAAAAACATACTAAAATTCCCT	TAATTTAATACTGATGTCCAAAAAAAGAAAAAATAGGAAAAAACATACTAAAATTCTCT	0.299	0.335	3.53e-06	83.6	17.5	0
Intergenic	Intergenic	Intergenic	Intragenic		GAM	LMM	Synonymous			418226	AACTATTGT	AACTATTGTGT	0.351	0.537	2.4e-06	86.7	17.8	1
Intergenic	Intergenic	Intergenic	Intragenic		TIP	LMM	Synonymous			418226	AACTATTGT	AACTATTGTGT	0.351	0.0512	3.22e-09	45.4	7.31	1
Intergenic	Intergenic	Intergenic	Intragenic		GAM	LMM	Synonymous			418237	TAAGTA	TAACTA	0.32	0.143	7.66e-08	98.5	17.6	1
Intergenic	Intergenic	Intergenic	Intragenic		TYLT	LMM	Synonymous			418237	TAAGTA	TAACTA	0.32	0.169	6e-07	42.6	8.24	1
Intergenic	Intergenic	Intergenic	Intragenic		GAM	LMM	Synonymous			418286	AATAGCCAA	AATAGCCCCAA	0.32	0.143	7.66e-08	98.5	17.6	1
Intergenic	Intergenic	Intergenic	Intragenic		TYLT	LMM	Synonymous			418286	AATAGCCAA	AATAGCCCCAA	0.32	0.169	6e-07	42.6	8.24	1
Intergenic	Intergenic	Intergenic	Intragenic		GAM	LMM	Synonymous			419590	ATAAG	AAAG	0.335	0.00554	2.96e-11	107.0	15.1	2
Intergenic	Intergenic	Intergenic	Intragenic		TUL	LMM	Synonymous			419590	ATAAG	AAAG	0.335	0.0705	1.67e-07	84.6	15.6	2
Intergenic	Intergenic	Intergenic	Intragenic		TYLT	LMM	Synonymous			419590	ATAAG	AAAG	0.335	0.149	4.6e-06	35.0	7.41	2
Intergenic	Intergenic	Intergenic	Intragenic		GAM	LMM	Synonymous			419622	TTTC	TTTA	0.335	0.00554	2.96e-11	107.0	15.1	2
Intergenic	Intergenic	Intergenic	Intragenic		TUL	LMM	Synonymous			419622	TTTC	TTTA	0.335	0.0705	1.67e-07	84.6	15.6	2
Intergenic	Intergenic	Intergenic	Intragenic		TYLT	LMM	Synonymous			419622	TTTC	TTTA	0.335	0.149	4.6e-06	35.0	7.41	2
Intergenic	Intergenic	Intergenic	Intragenic		GAM	FEM	Synonymous			419658	A	T	0.0515	1.17e-35	1.82e-10	246.0	36.5	5
Intergenic	Intergenic	Intergenic	Intragenic		TIP	FEM	Synonymous			419658	A	T	0.0515	4.37e-27	2.69e-10	96.1	14.4	5
Intergenic	Intergenic	Intergenic	Intragenic		TUL	FEM	Synonymous			419658	A	T	0.0515	7.64e-48	9.18e-10	231.0	35.7	5
Intergenic	Intergenic	Intergenic	Intragenic		TYLT	FEM	Synonymous			419658	A	T	0.0515	3.16e-40	1.04e-12	125.0	16.3	5
Intergenic	Intergenic	Intergenic	Intragenic		TUL	LMM	Synonymous			419658	A	T	0.0515	7.64e-48	1.78e-06	157.0	31.8	5
Intergenic	Intergenic	Intergenic	Intragenic		TYLT	LMM	Synonymous			419658	A	T	0.0515	3.16e-40	2.79e-08	84.7	14.6	5
Intergenic	Intergenic	Intergenic	Intragenic		GAM	LMM	Synonymous			419681	CGGGAGA	CGGGGG	0.361	0.00622	3.48e-12	113.0	15.1	3
Intergenic	Intergenic	Intergenic	Intragenic		TIP	LMM	Synonymous			419681	CGGGAGA	CGGGGG	0.361	0.0101	8.13e-08	37.7	6.75	3
Intergenic	Intergenic	Intergenic	Intragenic		TUL	LMM	Synonymous			419681	CGGGAGA	CGGGGG	0.361	0.0705	3.98e-08	89.4	15.6	3
Intergenic	Intergenic	Intergenic	Intragenic		TYLT	LMM	Synonymous			419681	CGGGAGA	CGGGGG	0.361	0.108	7.13e-07	38.2	7.45	3
Intergenic	Intergenic	Intergenic	Intragenic		GAM	FEM	Synonymous			421751	TACTATG	TAATATG	0.108	9.87e-14	4.25e-07	-123.0	23.4	1
Intergenic	Intergenic	Intergenic	Intragenic		TUL	FEM	Synonymous			421751	TACTATG	TAATATG	0.108	9.78e-25	1.33e-06	-114.0	22.9	1
Intergenic	Intergenic	Intergenic	Intragenic		TIP	LMM	Synonymous			426735	CGCTTTAAAGCTTTTTTAAAAAA	TGCTTTAAAGCTTTTTAAAAGGA	0.17	2.45e-17	2.49e-06	-39.5	8.13	0
Intergenic	Intergenic	Intergenic	Intragenic		GAM	LMM	Synonymous			429106	AAGTAATTTTCC	AAGTAACTTTCC	0.644	0.0596	3.78e-08	-86.0	15.0	2
Intergenic	Intergenic	Intergenic	Intragenic		TIP	LMM	Synonymous			429106	AAGTAATTTTCC	AAGTAACTTTCC	0.644	0.0197	2.19e-08	-37.1	6.35	2
Intergenic	Intergenic	Intergenic	Intragenic		TUL	LMM	Synonymous			429106	AAGTAATTTTCC	AAGTAACTTTCC	0.644	0.0869	1.37e-06	-74.7	15.0	2
Intergenic	Intergenic	Intergenic	Intragenic		GAM	LMM	Synonymous			429129	TTGCTAAACGACC	TTGCTATACGCCC	0.68	0.0898	1.81e-08	-91.4	15.5	2
Intergenic	Intergenic	Intergenic	Intragenic		TIP	LMM	Synonymous			429129	TTGCTAAACGACC	TTGCTATACGCCC	0.68	0.0122	8.34e-10	-41.9	6.48	2
Intergenic	Intergenic	Intergenic	Intragenic		TUL	LMM	Synonymous			429129	TTGCTAAACGACC	TTGCTATACGCCC	0.68	0.103	5.05e-07	-80.7	15.5	2
Intergenic	Intergenic	Intergenic	Intragenic		GAM	LMM	Synonymous			429197	A	G	0.675	0.124	1.96e-09	-98.0	15.5	2
Intergenic	Intergenic	Intergenic	Intragenic		TIP	LMM	Synonymous			429197	A	G	0.675	0.0579	7.95e-09	-40.0	6.63	2
Intergenic	Intergenic	Intergenic	Intragenic		TUL	LMM	Synonymous			429197	A	G	0.675	0.134	1.01e-07	-86.2	15.6	2
Intergenic	Intergenic	Intergenic	Intragenic		GAM	LMM	Synonymous			431474	AACATATT	AACATACT	0.67	0.275	6.22e-08	-89.2	15.8	2
Intergenic	Intergenic	Intergenic	Intragenic		TIP	LMM	Synonymous			431474	AACATATT	AACATACT	0.67	0.0952	1.05e-08	-39.8	6.65	2
Intergenic	Intergenic	Intergenic	Intragenic		TUL	LMM	Synonymous			431474	AACATATT	AACATACT	0.67	0.296	2.19e-06	-77.2	15.8	2
Intergenic	Intergenic	Intergenic	Intragenic		TIP	LMM	Synonymous			446196	ACTC	TTTC	0.881	0.0243	7.37e-08	-53.7	9.59	0
Intergenic	Intergenic	Intergenic	Intragenic		TIP	FEM	Synonymous			454299	A	T	0.0722	1.59e-08	4.44e-08	79.3	13.9	2
Intergenic	Intergenic	Intergenic	Intragenic		TYLT	FEM	Synonymous			454299	A	T	0.0722	0.0447	3.86e-06	79.2	16.6	2
Intergenic	Intergenic	Intergenic	Intragenic		TIP	LMM	Synonymous			454299	A	T	0.0722	1.59e-08	1.62e-07	63.6	11.7	2
Intergenic	Intergenic	Intergenic	Intragenic		TIP	FEM	Synonymous			463893	AAGTATTTTATT	AAGTATTTTACT	0.067	2.9800000000000003e-27	1.41e-07	263.0	48.0	2
Intergenic	Intergenic	Intergenic	Intragenic		TIP	LMM	Synonymous			463893	AAGTATTTTATT	AAGTATTTTACT	0.067	2.9800000000000003e-27	1.66e-12	79.5	10.5	2
Intergenic	Intergenic	Intergenic	Intragenic		TYLT	LMM	Synonymous			463893	AAGTATTTTATT	AAGTATTTTACT	0.067	0.175	3.82e-06	59.0	12.4	2
Intergenic	Intergenic	Intergenic	Intragenic		TIP	FEM	Synonymous			463921	TAATAAGC	TAAAAGGC	0.067	2.9800000000000003e-27	1.41e-07	263.0	48.0	2
Intergenic	Intergenic	Intergenic	Intragenic		FFN	LMM	Synonymous			463921	TAATAAGC	TAAAAAGT	0.0103	0.274	1.22e-12	4.35	0.572	0
Intergenic	Intergenic	Intergenic	Intragenic		TIP	LMM	Synonymous			463921	TAATAAGC	TAAAAAGC	0.851	0.0158	4.08e-07	-42.9	8.17	0
Intergenic	Intergenic	Intergenic	Intragenic		TIP	LMM	Synonymous			463921	TAATAAGC	TAAAAGGC	0.067	2.9800000000000003e-27	1.66e-12	79.5	10.5	2
Intergenic	Intergenic	Intergenic	Intragenic		TYLT	LMM	Synonymous			463921	TAATAAGC	TAAAAGGC	0.067	0.175	3.82e-06	59.0	12.4	2
Intergenic	Intergenic	Intergenic	Intragenic		TIP	FEM	Synonymous			463930	TAAAAAAAGTAAAAAAATAAGGA	TAAAAAAAGTAAAAAAAATAGGG	0.067	2.9800000000000003e-27	1.41e-07	263.0	48.0	2
Intergenic	Intergenic	Intergenic	Intragenic		TIP	LMM	Synonymous			463930	TAAAAAAAGTAAAAAAATAAGGA	TAAAAAAAGTAAAAAAAATAGGG	0.067	2.9800000000000003e-27	1.66e-12	79.5	10.5	2
Intergenic	Intergenic	Intergenic	Intragenic		TYLT	LMM	Synonymous			463930	TAAAAAAAGTAAAAAAATAAGGA	TAAAAAAAGTAAAAAAAATAGGG	0.067	0.175	3.82e-06	59.0	12.4	2
Intergenic	Intergenic	Intergenic	Intragenic		GAM	FEM	Synonymous			465932	AGT	AGA	0.644	9.4e-13	3.3e-19	-218.0	21.7	3
Intergenic	Intergenic	Intergenic	Intragenic		TIP	FEM	Synonymous			465932	AGT	AGA	0.644	1.1e-08	7.71e-14	-73.9	9.12	3
Intergenic	Intergenic	Intergenic	Intragenic		TUL	FEM	Synonymous			465932	AGT	AGA	0.644	8.07e-12	3.97e-15	-190.0	22.2	3
Intergenic	Intergenic	Intergenic	Intragenic		TYLT	FEM	Synonymous			465932	AGT	AGA	0.644	9.96e-11	5.98e-20	-102.0	9.89	3
Intergenic	Intergenic	Intergenic	Intragenic		TIP	FEM	Synonymous			466882	ATCA	ATTA	0.067	2.9800000000000003e-27	1.41e-07	263.0	48.0	2
Intergenic	Intergenic	Intergenic	Intragenic		TIP	LMM	Synonymous			466882	ATCA	ATTA	0.067	2.9800000000000003e-27	1.66e-12	79.5	10.5	2
Intergenic	Intergenic	Intergenic	Intragenic		TYLT	LMM	Synonymous			466882	ATCA	ATTA	0.067	0.175	3.82e-06	59.0	12.4	2
Intergenic	Intergenic	Intergenic	Intragenic		TIP	FEM	Synonymous			471040	AGC	GGA	0.067	2.9800000000000003e-27	1.41e-07	263.0	48.0	2
Intergenic	Intergenic	Intergenic	Intragenic		TIP	LMM	Synonymous			471040	AGC	GGC	0.928	3.37e-05	5.19e-10	-68.0	10.4	0
Intergenic	Intergenic	Intergenic	Intragenic		TIP	LMM	Synonymous			471040	AGC	GGA	0.067	2.9800000000000003e-27	1.66e-12	79.5	10.5	2
Intergenic	Intergenic	Intergenic	Intragenic		TYLT	LMM	Synonymous			471040	AGC	GGA	0.067	0.175	3.82e-06	59.0	12.4	2
Intergenic	Intergenic	Intergenic	Intragenic		ENRO	FEM	Synonymous			471049	A	C	0.892	0.536	4.84e-07	-10.0	1.92	1
Intergenic	Intergenic	Intergenic	Intragenic		TIP	LMM	Synonymous			471049	A	C	0.892	0.328	4.78e-06	-45.8	9.74	1
Intergenic	Intergenic	Intergenic	Intragenic		TIP	FEM	Synonymous			472509	GCAA	GCTT	0.067	2.9800000000000003e-27	1.41e-07	263.0	48.0	2
Intergenic	Intergenic	Intergenic	Intragenic		TIP	LMM	Synonymous			472509	GCAA	GCAT	0.928	3.37e-05	5.19e-10	-68.0	10.4	0
Intergenic	Intergenic	Intergenic	Intragenic		TIP	LMM	Synonymous			472509	GCAA	GCTT	0.067	2.9800000000000003e-27	1.66e-12	79.5	10.5	2
Intergenic	Intergenic	Intergenic	Intragenic		TYLT	LMM	Synonymous			472509	GCAA	GCTT	0.067	0.175	3.82e-06	59.0	12.4	2
Intergenic	Intergenic	Intergenic	Intragenic		TIP	FEM	Synonymous			472534	G	A	0.067	2.9800000000000003e-27	1.41e-07	263.0	48.0	2
Intergenic	Intergenic	Intergenic	Intragenic		TIP	LMM	Synonymous			472534	G	A	0.067	2.9800000000000003e-27	1.66e-12	79.5	10.5	2
Intergenic	Intergenic	Intergenic	Intragenic		TYLT	LMM	Synonymous			472534	G	A	0.067	0.175	3.82e-06	59.0	12.4	2
Intergenic	Intergenic	Intergenic	Intragenic		ENRO	FEM	Synonymous			472579	TTATTTAGTCTAATTAGAC	TTATTTAGCTAATTAGAC	0.892	0.536	4.84e-07	-10.0	1.92	1
Intergenic	Intergenic	Intergenic	Intragenic		TIP	LMM	Synonymous			472579	TTATTTAGTCTAATTAGAC	TTATTTAGCTAATTAGAC	0.892	0.328	4.78e-06	-45.8	9.74	1
Intergenic	Intergenic	Intergenic	Intragenic		ENRO	FEM	Synonymous			472703	ATTTTTTTATTTATTTTT	ATTTTTTTTATTTATTTTT	0.325	7.46e-07	1.21e-07	-2.68	0.486	7
Intergenic	Intergenic	Intergenic	Intragenic		GAM	FEM	Synonymous			472703	ATTTTTTTATTTATTTTT	ATTTTTTTTATTTATTTTT	0.325	4.78e-16	4.37e-09	-125.0	20.3	7
Intergenic	Intergenic	Intergenic	Intragenic		TUL	FEM	Synonymous			472703	ATTTTTTTATTTATTTTT	ATTTTTTTTATTTATTTTT	0.325	1.58e-12	1.11e-08	-119.0	19.8	7
Intergenic	Intergenic	Intergenic	Intragenic		TYLT	FEM	Synonymous			472703	ATTTTTTTATTTATTTTT	ATTTTTTTTATTTATTTTT	0.325	3.85e-15	7.76e-10	-60.1	9.26	7
Intergenic	Intergenic	Intergenic	Intragenic		GAM	LMM	Synonymous			472703	ATTTTTTTATTTATTTTT	ATTTTTTTTATTTATTTTT	0.325	4.78e-16	5.57e-09	-89.9	14.7	7
Intergenic	Intergenic	Intergenic	Intragenic		TIP	LMM	Synonymous			472703	ATTTTTTTATTTATTTTT	ATTTTTTTTATTTATTTTT	0.325	6.86e-14	2.55e-10	-41.1	6.15	7
Intergenic	Intergenic	Intergenic	Intragenic		TUL	LMM	Synonymous			472703	ATTTTTTTATTTATTTTT	ATTTTTTTTATTTATTTTT	0.325	1.58e-12	2.36e-07	-78.9	14.7	7
Intergenic	Intergenic	Intergenic	Intragenic		TYLT	LMM	Synonymous			472703	ATTTTTTTATTTATTTTT	ATTTTTTTTATTTATTTTT	0.325	3.85e-15	2.03e-07	-37.4	6.94	7
Intergenic	Intergenic	Intergenic	Intragenic		TYLT	FEM	Synonymous			472765	T	A	0.268	3.45e-17	8.97e-07	-48.9	9.61	4
Intergenic	Intergenic	Intergenic	Intragenic		GAM	LMM	Synonymous			472765	T	A	0.268	2.63e-17	1.89e-07	-84.1	15.6	4
Intergenic	Intergenic	Intergenic	Intragenic		TIP	LMM	Synonymous			472765	T	A	0.268	4.23e-14	1.11e-08	-38.7	6.49	4
Intergenic	Intergenic	Intergenic	Intragenic		TUL	LMM	Synonymous			472765	T	A	0.268	6.34e-15	2.18e-06	-75.7	15.5	4
Intergenic	Intergenic	Intergenic	Intragenic		TYLT	LMM	Synonymous			472765	T	A	0.268	3.45e-17	1.12e-06	-36.5	7.25	4
Intergenic	Intergenic	Intergenic	Intragenic		TIP	LMM	Synonymous			474327	CAT	TGT	0.0619	3.4000000000000004e-27	2.06e-11	78.5	11.0	0
Intergenic	Intergenic	Intergenic	Intragenic		TIP	FEM	Synonymous			474338	GTAA	ATAG	0.067	2.9800000000000003e-27	1.41e-07	263.0	48.0	2
Intergenic	Intergenic	Intergenic	Intragenic		TIP	LMM	Synonymous			474338	GTAA	ATAG	0.067	2.9800000000000003e-27	1.66e-12	79.5	10.5	2
Intergenic	Intergenic	Intergenic	Intragenic		TYLT	LMM	Synonymous			474338	GTAA	ATAG	0.067	0.175	3.82e-06	59.0	12.4	2
Intergenic	Intergenic	Intergenic	Intragenic		TIP	LMM	Synonymous			474427	C	T	0.928	3.37e-05	5.19e-10	-68.0	10.4	0
Intergenic	Intergenic	Intergenic	Intragenic		TIP	LMM	Synonymous			474497	TTTTACTTTACG	TTTTACG	0.928	3.37e-05	5.19e-10	-68.0	10.4	0
Intergenic	Intergenic	Intergenic	Intragenic		ENRO	LMM	Synonymous			475753	CGAA	CTTA	0.99	0.229	2.34e-07	-8.83	1.65	0
Intergenic	Intergenic	Intergenic	Intragenic		ENRO	FEM	Synonymous			475768	CTTAAATTGCTTATAATGCGCATATAGACAACAG	CTTAAATTGCTTATAATGTACATATAGACAACAG	0.902	0.141	3.07e-07	-5.14	0.966	1
Intergenic	Intergenic	Intergenic	Intragenic		TIP	LMM	Synonymous			475768	CTTAAATTGCTTATAATGCGCATATAGACAACAG	CTTAAATTGCTTATAATGTACATATAGACAACAG	0.902	1.71e-08	2.58e-08	-53.5	9.21	1
Intergenic	Intergenic	Intergenic	Intragenic		TYLT	LMM	Synonymous			475878	A	T	0.0206	1.98e-39	4.12e-06	101.0	21.3	0
Intergenic	Intergenic	Intergenic	Intragenic		TIP	LMM	Synonymous			477267	TGTATTTATAAAAAACTATAATTGAA	TGTATTTATAAAAAACTATAATAGAA	0.856	0.025	5.37e-06	-39.4	8.42	0
Intergenic	Intergenic	Intergenic	Intragenic		ENRO	FEM	Synonymous			478287	T	G	0.892	0.536	4.84e-07	-10.0	1.92	1
Intergenic	Intergenic	Intergenic	Intragenic		TIP	LMM	Synonymous			478287	T	G	0.892	0.328	4.78e-06	-45.8	9.74	1
Intergenic	Intergenic	Intergenic	Intragenic		TIP	FEM	Synonymous			479219	TG	CA	0.067	2.9800000000000003e-27	1.41e-07	263.0	48.0	2
Intergenic	Intergenic	Intergenic	Intragenic		TIP	LMM	Synonymous			479219	TG	CA	0.067	2.9800000000000003e-27	1.66e-12	79.5	10.5	2
Intergenic	Intergenic	Intergenic	Intragenic		TYLT	LMM	Synonymous			479219	TG	CA	0.067	0.175	3.82e-06	59.0	12.4	2
Intergenic	Intergenic	Intergenic	Intragenic		TIP	FEM	Synonymous			481129	C	T	0.067	2.9800000000000003e-27	1.41e-07	263.0	48.0	2
Intergenic	Intergenic	Intergenic	Intragenic		TIP	LMM	Synonymous			481129	C	T	0.067	2.9800000000000003e-27	1.66e-12	79.5	10.5	2
Intergenic	Intergenic	Intergenic	Intragenic		TYLT	LMM	Synonymous			481129	C	T	0.067	0.175	3.82e-06	59.0	12.4	2
Intergenic	Intergenic	Intergenic	Intragenic		TIP	LMM	Synonymous			481604	TGTAATTTAATTAA	TGGTAATTTAATTAA	0.0979	0.293	1.63e-06	50.6	10.2	0
Intergenic	Intergenic	Intergenic	Intragenic		TIP	LMM	Synonymous			481629	ATTTTTTAAGAATTTATATTATTTTTAAATTG	ATTTTTTTAAGAATTTATATTATTTTTAAATTG	0.0619	3.4000000000000004e-27	2.06e-11	78.5	11.0	0
Intergenic	Intergenic	Intergenic	Intragenic		TIP	LMM	Synonymous			481763	A	T	0.0515	4.37e-27	2.27e-09	76.7	12.2	0
Intergenic	Intergenic	Intergenic	Intragenic		FFN	LMM	Synonymous			481785	CTAATTATTAATTATAA	CTAATTATAA	0.0103	0.274	1.22e-12	4.35	0.572	0
Intergenic	Intergenic	Intergenic	Intragenic		TIP	LMM	Synonymous			481808	A	G	0.0515	4.37e-27	2.27e-09	76.7	12.2	0
Intergenic	Intergenic	Intergenic	Intragenic		TIP	LMM	Synonymous			481813	GTTTA	ATTTA	0.0515	4.37e-27	2.27e-09	76.7	12.2	0
Intergenic	Intergenic	Intergenic	Intragenic		TIP	LMM	Synonymous			481854	TGTTATCAAAATAT	TCTTATCAAAATAT	0.799	6.9e-05	2.64e-07	-38.6	7.23	0
Intergenic	Intergenic	Intergenic	Intragenic		TIP	LMM	Synonymous			481959	CTAT	TTAC	0.0619	3.4000000000000004e-27	2.06e-11	78.5	11.0	0
Intergenic	Intergenic	Intergenic	Intragenic		GAM	FEM	Synonymous			484127	ATTGAATATATA	ATTGAGTATTATA	0.294	2.59e-09	3.6e-09	147.0	23.8	3
Intergenic	Intergenic	Intergenic	Intragenic		TIP	FEM	Synonymous			484127	ATTGAATATATA	ATTGAGTATTATA	0.294	1.05e-08	1.05e-08	56.3	9.39	3
Intergenic	Intergenic	Intergenic	Intragenic		TUL	FEM	Synonymous			484127	ATTGAATATATA	ATTGAGTATTATA	0.294	3.26e-08	4.56e-06	113.0	23.9	3
Intergenic	Intergenic	Intergenic	Intragenic		TYLT	FEM	Synonymous			484127	ATTGAATATATA	ATTGAGTATTATA	0.294	5.23e-11	3.88e-11	75.0	10.7	3
Intergenic	Intergenic	Intergenic	Intragenic		GAM	FEM	Synonymous			484140	ATTCTCTA	ATTTTCTA	0.284	1.89e-08	4.6e-08	133.0	23.2	2
Intergenic	Intergenic	Intergenic	Intragenic		TIP	FEM	Synonymous			484140	ATTCTCTA	ATTTTCTA	0.284	5.33e-08	1.3e-07	50.5	9.19	2
Intergenic	Intergenic	Intergenic	Intragenic		TYLT	FEM	Synonymous			484140	ATTCTCTA	ATTTTCTA	0.284	5.43e-10	1.66e-09	66.7	10.5	2
Intergenic	Intergenic	Intergenic	Intragenic		GAM	FEM	Synonymous			484167	AT	AA	0.376	2.51e-06	8.51e-08	124.0	22.2	2
Intergenic	Intergenic	Intergenic	Intragenic		TIP	FEM	Synonymous			484167	AT	AA	0.376	1.09e-07	2.09e-07	47.4	8.78	2
Intergenic	Intergenic	Intergenic	Intragenic		TYLT	FEM	Synonymous			484167	AT	AA	0.376	6.84e-08	1.18e-09	64.0	9.98	2
Intergenic	Intergenic	Intergenic	Intragenic		GAM	FEM	Synonymous			484188	AATATCATTTTTAG	AATGTCATTTTTAG	0.335	5.03e-08	6.63e-08	121.0	21.5	2
Intergenic	Intergenic	Intergenic	Intragenic		TIP	FEM	Synonymous			484188	AATATCATTTTTAG	AATGTCATTTTTAG	0.335	9.17e-12	1.08e-08	50.2	8.38	2
Intergenic	Intergenic	Intergenic	Intragenic		TYLT	FEM	Synonymous			484188	AATATCATTTTTAG	AATGTCATTTTTAG	0.335	8.36e-10	9.57e-09	58.9	9.79	2
Intergenic	Intergenic	Intergenic	Intragenic		GAM	FEM	Synonymous			484223	TCC	TCT	0.366	2.72e-06	5.05e-06	107.0	22.9	1
Intergenic	Intergenic	Intergenic	Intragenic		TYLT	FEM	Synonymous			484223	TCC	TCT	0.366	9.07e-08	2.87e-08	59.3	10.2	1
Intergenic	Intergenic	Intergenic	Intragenic		TIP	LMM	Synonymous			484233	A	C	0.103	0.213	2.52e-07	52.7	9.86	0
Intergenic	Intergenic	Intergenic	Intragenic		TIP	LMM	Synonymous			484289	AAAAATTTAGGAAAAAAAATATGAAAAAGA	GAAAATTTAGGAAAAAAAATTATGAAAAAGA	0.0515	4.37e-27	2.27e-09	76.7	12.2	0
Intergenic	Intergenic	Intergenic	Intragenic		TIP	FEM	Synonymous			485185	TACTATTATAATAA	CACTATAT	0.067	2.9800000000000003e-27	1.41e-07	263.0	48.0	2
Intergenic	Intergenic	Intergenic	Intragenic		TYLT	FEM	Synonymous			485185	TACTATTATAATAA	TACTATAT	0.304	9.2e-07	8.68e-08	57.6	10.3	0
Intergenic	Intergenic	Intergenic	Intragenic		TIP	LMM	Synonymous			485185	TACTATTATAATAA	CACTATAT	0.067	2.9800000000000003e-27	1.66e-12	79.5	10.5	2
Intergenic	Intergenic	Intergenic	Intragenic		TYLT	LMM	Synonymous			485185	TACTATTATAATAA	CACTATAT	0.067	0.175	3.82e-06	59.0	12.4	2
Intergenic	Intergenic	Intergenic	Intragenic		TIP	LMM	Synonymous			485210	ATTTTTTGCT	ATTTTTTTGTC	0.103	0.213	2.52e-07	52.7	9.86	0
Intergenic	Intergenic	Intergenic	Intragenic		TIP	LMM	Synonymous			485224	C	T	0.103	0.213	2.52e-07	52.7	9.86	0
Intergenic	Intergenic	Intergenic	Intragenic		GAM	FEM	Synonymous			485247	A	G	0.284	2e-09	4.41e-07	130.0	24.8	1
Intergenic	Intergenic	Intergenic	Intragenic		TYLT	FEM	Synonymous			485247	A	G	0.284	4.93e-11	2.98e-09	69.2	11.1	1
Intergenic	Intergenic	Intergenic	Intragenic		GAM	FEM	Synonymous			485249	TATTGT	TATATGT	0.387	9.37e-08	1.58e-07	130.0	23.9	2
Intergenic	Intergenic	Intergenic	Intragenic		TIP	FEM	Synonymous			485249	TATTGT	TATATGT	0.387	2.46e-08	4.77e-06	45.1	9.57	2
Intergenic	Intergenic	Intergenic	Intragenic		TYLT	FEM	Synonymous			485249	TATTGT	TATATGT	0.387	1.39e-09	3.7e-10	70.6	10.6	2
Intergenic	Intergenic	Intergenic	Intragenic		TYLT	FEM	Synonymous			485276	C	T	0.325	2.15e-08	1.71e-08	62.4	10.6	0
Intergenic	Intergenic	Intergenic	Intragenic		GAM	FEM	Synonymous			485286	GCCAT	GCCAA	0.284	2e-09	4.41e-07	130.0	24.8	1
Intergenic	Intergenic	Intergenic	Intragenic		TIP	FEM	Synonymous			485286	GCCAT	TCCAA	0.067	2.9800000000000003e-27	1.41e-07	263.0	48.0	2
Intergenic	Intergenic	Intergenic	Intragenic		TYLT	FEM	Synonymous			485286	GCCAT	GCCAA	0.284	4.93e-11	2.98e-09	69.2	11.1	1
Intergenic	Intergenic	Intergenic	Intragenic		TIP	LMM	Synonymous			485286	GCCAT	TCCAA	0.067	2.9800000000000003e-27	1.66e-12	79.5	10.5	2
Intergenic	Intergenic	Intergenic	Intragenic		TYLT	LMM	Synonymous			485286	GCCAT	TCCAA	0.067	0.175	3.82e-06	59.0	12.4	2
Intergenic	Intergenic	Intergenic	Intragenic		GAM	FEM	Synonymous			485300	GTTTATC	GCTTATC	0.284	2e-09	4.41e-07	130.0	24.8	1
Intergenic	Intergenic	Intergenic	Intragenic		TYLT	FEM	Synonymous			485300	GTTTATC	GCTTATC	0.284	4.93e-11	2.98e-09	69.2	11.1	1
Intergenic	Intergenic	Intergenic	Intragenic		TIP	FEM	Synonymous			485307	AGCAC	AGCAT	0.067	2.9800000000000003e-27	1.41e-07	263.0	48.0	2
Intergenic	Intergenic	Intergenic	Intragenic		TIP	LMM	Synonymous			485307	AGCAC	AGCAT	0.067	2.9800000000000003e-27	1.66e-12	79.5	10.5	2
Intergenic	Intergenic	Intergenic	Intragenic		TYLT	LMM	Synonymous			485307	AGCAC	AGCAT	0.067	0.175	3.82e-06	59.0	12.4	2
Intergenic	Intergenic	Intergenic	Intragenic		TIP	FEM	Synonymous			485317	C	A	0.067	2.9800000000000003e-27	1.41e-07	263.0	48.0	2
Intergenic	Intergenic	Intergenic	Intragenic		TIP	LMM	Synonymous			485317	C	A	0.067	2.9800000000000003e-27	1.66e-12	79.5	10.5	2
Intergenic	Intergenic	Intergenic	Intragenic		TYLT	LMM	Synonymous			485317	C	A	0.067	0.175	3.82e-06	59.0	12.4	2
Intergenic	Intergenic	Intergenic	Intragenic		GAM	FEM	Synonymous			485322	AGCCTTATGA	AGCCTCATGA	0.284	2e-09	4.41e-07	130.0	24.8	1
Intergenic	Intergenic	Intergenic	Intragenic		TIP	FEM	Synonymous			485322	AGCCTTATGA	AGCCTCAATGA	0.067	2.9800000000000003e-27	1.41e-07	263.0	48.0	2
Intergenic	Intergenic	Intergenic	Intragenic		TYLT	FEM	Synonymous			485322	AGCCTTATGA	AGCCTCATGA	0.284	4.93e-11	2.98e-09	69.2	11.1	1
Intergenic	Intergenic	Intergenic	Intragenic		TIP	LMM	Synonymous			485322	AGCCTTATGA	AGCCTCAATGA	0.067	2.9800000000000003e-27	1.66e-12	79.5	10.5	2
Intergenic	Intergenic	Intergenic	Intragenic		TYLT	LMM	Synonymous			485322	AGCCTTATGA	AGCCTCAATGA	0.067	0.175	3.82e-06	59.0	12.4	2
Intergenic	Intergenic	Intergenic	Intragenic		TIP	FEM	Synonymous			485332	C	T	0.067	2.9800000000000003e-27	1.41e-07	263.0	48.0	2
Intergenic	Intergenic	Intergenic	Intragenic		TIP	LMM	Synonymous			485332	C	T	0.067	2.9800000000000003e-27	1.66e-12	79.5	10.5	2
Intergenic	Intergenic	Intergenic	Intragenic		TYLT	LMM	Synonymous			485332	C	T	0.067	0.175	3.82e-06	59.0	12.4	2
Intergenic	Intergenic	Intergenic	Intragenic		TIP	FEM	Synonymous			485342	AAT	GAC	0.067	2.9800000000000003e-27	1.41e-07	263.0	48.0	2
Intergenic	Intergenic	Intergenic	Intragenic		TIP	LMM	Synonymous			485342	AAT	GAC	0.067	2.9800000000000003e-27	1.66e-12	79.5	10.5	2
Intergenic	Intergenic	Intergenic	Intragenic		TYLT	LMM	Synonymous			485342	AAT	GAC	0.067	0.175	3.82e-06	59.0	12.4	2
Intergenic	Intergenic	Intergenic	Intragenic		TIP	FEM	Synonymous			485356	TC	CA	0.067	2.9800000000000003e-27	1.41e-07	263.0	48.0	2
Intergenic	Intergenic	Intergenic	Intragenic		TIP	LMM	Synonymous			485356	TC	CA	0.067	2.9800000000000003e-27	1.66e-12	79.5	10.5	2
Intergenic	Intergenic	Intergenic	Intragenic		TYLT	LMM	Synonymous			485356	TC	CA	0.067	0.175	3.82e-06	59.0	12.4	2
Intergenic	Intergenic	Intergenic	Intragenic		GAM	FEM	Synonymous			485358	CC	CT	0.284	2e-09	4.41e-07	130.0	24.8	1
Intergenic	Intergenic	Intergenic	Intragenic		TYLT	FEM	Synonymous			485358	CC	CT	0.284	4.93e-11	2.98e-09	69.2	11.1	1
Intergenic	Intergenic	Intergenic	Intragenic		GAM	FEM	Synonymous			485369	TG	TT	0.284	2e-09	4.41e-07	130.0	24.8	1
Intergenic	Intergenic	Intergenic	Intragenic		TYLT	FEM	Synonymous			485369	TG	TT	0.284	4.93e-11	2.98e-09	69.2	11.1	1
Intergenic	Intergenic	Intergenic	Intragenic		GAM	FEM	Synonymous			485392	AAATT	CAATG	0.284	2e-09	4.41e-07	130.0	24.8	1
Intergenic	Intergenic	Intergenic	Intragenic		TYLT	FEM	Synonymous			485392	AAATT	CAATG	0.284	4.93e-11	2.98e-09	69.2	11.1	1
Intergenic	Intergenic	Intergenic	Intragenic		GAM	FEM	Synonymous			485415	GAT	GAC	0.289	6.99e-10	2.99e-07	131.0	24.6	2
Intergenic	Intergenic	Intergenic	Intragenic		TIP	FEM	Synonymous			485415	GAT	GAC	0.289	2.39e-08	5.3e-06	46.1	9.82	2
Intergenic	Intergenic	Intergenic	Intragenic		TYLT	FEM	Synonymous			485415	GAT	GAC	0.289	1.06e-10	1.76e-08	65.7	11.1	2
Intergenic	Intergenic	Intergenic	Intragenic		GAM	FEM	Synonymous			485424	TAAATAAT	TAACAAT	0.289	6.99e-10	2.99e-07	131.0	24.6	2
Intergenic	Intergenic	Intergenic	Intragenic		TIP	FEM	Synonymous			485424	TAAATAAT	TAACAAT	0.289	2.39e-08	5.3e-06	46.1	9.82	2
Intergenic	Intergenic	Intergenic	Intragenic		TYLT	FEM	Synonymous			485424	TAAATAAT	TAACAAT	0.289	1.06e-10	1.76e-08	65.7	11.1	2
Intergenic	Intergenic	Intergenic	Intragenic		GAM	FEM	Synonymous			485432	AAAATCCCCACCAG	AAAATCCCACCAG	0.289	6.99e-10	2.99e-07	131.0	24.6	2
Intergenic	Intergenic	Intergenic	Intragenic		TIP	FEM	Synonymous			485432	AAAATCCCCACCAG	AAAATCCCACCAG	0.289	2.39e-08	5.3e-06	46.1	9.82	2
Intergenic	Intergenic	Intergenic	Intragenic		TYLT	FEM	Synonymous			485432	AAAATCCCCACCAG	AAAATCCCACCAG	0.289	1.06e-10	1.76e-08	65.7	11.1	2
Intergenic	Intergenic	Intergenic	Intragenic		GAM	FEM	Synonymous			485448	GTTGATGCGGATTTTTTTCAA	GTTGATGCGGATTTTTTCAA	0.284	2e-09	4.41e-07	130.0	24.8	1
Intergenic	Intergenic	Intergenic	Intragenic		TIP	FEM	Synonymous			485448	GTTGATGCGGATTTTTTTCAA	GTTGATGTTGAATTTTTTCAA	0.067	2.9800000000000003e-27	1.41e-07	263.0	48.0	2
Intergenic	Intergenic	Intergenic	Intragenic		TYLT	FEM	Synonymous			485448	GTTGATGCGGATTTTTTTCAA	GTTGATGCGGATTTTTTCAA	0.284	4.93e-11	2.98e-09	69.2	11.1	1
Intergenic	Intergenic	Intergenic	Intragenic		TIP	LMM	Synonymous			485448	GTTGATGCGGATTTTTTTCAA	GTTGATGTTGAATTTTTTCAA	0.067	2.9800000000000003e-27	1.66e-12	79.5	10.5	2
Intergenic	Intergenic	Intergenic	Intragenic		TYLT	LMM	Synonymous			485448	GTTGATGCGGATTTTTTTCAA	GTTGATGTTGAATTTTTTCAA	0.067	0.175	3.82e-06	59.0	12.4	2
Intergenic	Intergenic	Intergenic	Intragenic		GAM	FEM	Synonymous			485483	TAAACTACTTTTTAAC	TAAAACTACTTTTAAC	0.284	2e-09	4.41e-07	130.0	24.8	1
Intergenic	Intergenic	Intergenic	Intragenic		TYLT	FEM	Synonymous			485483	TAAACTACTTTTTAAC	TAAAACTACTTTTAAC	0.284	4.93e-11	2.98e-09	69.2	11.1	1
Intergenic	Intergenic	Intergenic	Intragenic		GAM	FEM	Synonymous			485512	C	T	0.387	9.37e-08	1.58e-07	130.0	23.9	2
Intergenic	Intergenic	Intergenic	Intragenic		TIP	FEM	Synonymous			485512	C	T	0.387	2.46e-08	4.77e-06	45.1	9.57	2
Intergenic	Intergenic	Intergenic	Intragenic		TYLT	FEM	Synonymous			485512	C	T	0.387	1.39e-09	3.7e-10	70.6	10.6	2
Intergenic	Intergenic	Intergenic	Intragenic		GAM	FEM	Synonymous			485517	C	G	0.284	2e-09	4.41e-07	130.0	24.8	1
Intergenic	Intergenic	Intergenic	Intragenic		TYLT	FEM	Synonymous			485517	C	G	0.284	4.93e-11	2.98e-09	69.2	11.1	1
Intergenic	Intergenic	Intergenic	Intragenic		GAM	FEM	Synonymous			485543	TTCTTTGT	TTCTTTGC	0.345	9.75e-10	5.83e-08	132.0	23.3	3
Intergenic	Intergenic	Intergenic	Intragenic		TIP	FEM	Synonymous			485543	TTCTTTGT	TTCTTTGC	0.345	1.39e-12	2.09e-07	49.8	9.22	3
Intergenic	Intergenic	Intergenic	Intragenic		TYLT	FEM	Synonymous			485543	TTCTTTGT	TTCTTTGC	0.345	8.7e-12	1.88e-09	66.5	10.5	3
Intergenic	Intergenic	Intergenic	Intragenic		TYLT	LMM	Synonymous			485543	TTCTTTGT	TTCTTTGC	0.345	8.7e-12	2.99e-06	39.1	8.12	3
Intergenic	Intergenic	Intergenic	Intragenic		TIP	FEM	Synonymous			485571	G	A	0.067	2.9800000000000003e-27	1.41e-07	263.0	48.0	2
Intergenic	Intergenic	Intergenic	Intragenic		TIP	LMM	Synonymous			485571	G	A	0.067	2.9800000000000003e-27	1.66e-12	79.5	10.5	2
Intergenic	Intergenic	Intergenic	Intragenic		TYLT	LMM	Synonymous			485571	G	A	0.067	0.175	3.82e-06	59.0	12.4	2
Intergenic	Intergenic	Intergenic	Intragenic		GAM	FEM	Synonymous			485593	TA	AA	0.33	1.91e-08	1.75e-06	109.0	22.1	2
Intergenic	Intergenic	Intergenic	Intragenic		TIP	FEM	Synonymous			485593	TA	AA	0.33	2.31e-11	1.35e-06	43.3	8.66	2
Intergenic	Intergenic	Intergenic	Intragenic		TYLT	FEM	Synonymous			485593	TA	AA	0.33	3.21e-10	6.9e-08	56.1	9.97	2
Intergenic	Intergenic	Intergenic	Intragenic		GAM	FEM	Synonymous			485598	GATATTTAAA	AATATTTAAA	0.32	1.2e-07	4.87e-06	101.0	21.5	2
Intergenic	Intergenic	Intergenic	Intragenic		TIP	FEM	Synonymous			485598	GATATTTAAA	AATATTTAAA	0.32	1.42e-10	1.8e-06	41.5	8.41	2
Intergenic	Intergenic	Intergenic	Intragenic		TYLT	FEM	Synonymous			485598	GATATTTAAA	AATATTTAAA	0.32	2.94e-09	1.92e-07	52.6	9.72	2
Intergenic	Intergenic	Intergenic	Intragenic		TIP	LMM	Synonymous			487645	CTCCCTTTTTTTACTC	CTTTACTC	0.103	0.213	2.52e-07	52.7	9.86	0
Intergenic	Intergenic	Intergenic	Intragenic		TIP	FEM	Synonymous			487666	ATTTTTTGTTAG	ATTTTTGTTAG	0.067	2.9800000000000003e-27	1.41e-07	263.0	48.0	2
Intergenic	Intergenic	Intergenic	Intragenic		TIP	LMM	Synonymous			487666	ATTTTTTGTTAG	ATTTTTGTTAG	0.067	2.9800000000000003e-27	1.66e-12	79.5	10.5	2
Intergenic	Intergenic	Intergenic	Intragenic		TYLT	LMM	Synonymous			487666	ATTTTTTGTTAG	ATTTTTGTTAG	0.067	0.175	3.82e-06	59.0	12.4	2
Intergenic	Intergenic	Intergenic	Intragenic		TIP	FEM	Synonymous			487701	AATC	AAC	0.067	2.9800000000000003e-27	1.41e-07	263.0	48.0	2
Intergenic	Intergenic	Intergenic	Intragenic		TIP	LMM	Synonymous			487701	AATC	AAC	0.067	2.9800000000000003e-27	1.66e-12	79.5	10.5	2
Intergenic	Intergenic	Intergenic	Intragenic		TYLT	LMM	Synonymous			487701	AATC	AAC	0.067	0.175	3.82e-06	59.0	12.4	2
Intergenic	Intergenic	Intergenic	Intragenic		TIP	FEM	Synonymous			487734	C	A	0.067	2.9800000000000003e-27	1.41e-07	263.0	48.0	2
Intergenic	Intergenic	Intergenic	Intragenic		TIP	LMM	Synonymous			487734	C	A	0.067	2.9800000000000003e-27	1.66e-12	79.5	10.5	2
Intergenic	Intergenic	Intergenic	Intragenic		TYLT	LMM	Synonymous			487734	C	A	0.067	0.175	3.82e-06	59.0	12.4	2
Intergenic	Intergenic	Intergenic	Intragenic		TIP	LMM	Synonymous			487758	A	G	0.103	0.213	2.52e-07	52.7	9.86	0
Intergenic	Intergenic	Intergenic	Intragenic		TIP	FEM	Synonymous			487769	C	T	0.067	2.9800000000000003e-27	1.41e-07	263.0	48.0	2
Intergenic	Intergenic	Intergenic	Intragenic		TIP	LMM	Synonymous			487769	C	T	0.067	2.9800000000000003e-27	1.66e-12	79.5	10.5	2
Intergenic	Intergenic	Intergenic	Intragenic		TYLT	LMM	Synonymous			487769	C	T	0.067	0.175	3.82e-06	59.0	12.4	2
Intergenic	Intergenic	Intergenic	Intragenic		TIP	FEM	Synonymous			487879	ATTTTAATCTTTA	ATTTTAGTCTTTA	0.067	2.9800000000000003e-27	1.41e-07	263.0	48.0	2
Intergenic	Intergenic	Intergenic	Intragenic		TIP	LMM	Synonymous			487879	ATTTTAATCTTTA	ATTTTAGTCTTTA	0.067	2.9800000000000003e-27	1.66e-12	79.5	10.5	2
Intergenic	Intergenic	Intergenic	Intragenic		TYLT	LMM	Synonymous			487879	ATTTTAATCTTTA	ATTTTAGTCTTTA	0.067	0.175	3.82e-06	59.0	12.4	2
Intergenic	Intergenic	Intergenic	Intragenic		TIP	LMM	Synonymous			487987	ATGG	ATAG	0.0619	3.4000000000000004e-27	2.06e-11	78.5	11.0	0
Intergenic	Intergenic	Intergenic	Intragenic		TIP	LMM	Synonymous			488072	AA	ATT	0.0619	3.4000000000000004e-27	2.06e-11	78.5	11.0	0
Intergenic	Intergenic	Intergenic	Intragenic		TIP	LMM	Synonymous			488117	CC	TT	0.0619	3.4000000000000004e-27	2.06e-11	78.5	11.0	0
Intergenic	Intergenic	Intergenic	Intragenic		TIP	LMM	Synonymous			488126	A	G	0.0619	3.4000000000000004e-27	2.06e-11	78.5	11.0	0
Intergenic	Intergenic	Intergenic	Intragenic		TIP	LMM	Synonymous			488150	TTACCTTTTAACTGTTTTTATAC	TTGTCTTTTAACTATTTTTATACTATTTTTATAC	0.0722	2.61e-27	5.85e-12	76.7	10.5	1
Intergenic	Intergenic	Intergenic	Intragenic		TYLT	LMM	Synonymous			488150	TTACCTTTTAACTGTTTTTATAC	TTGTCTTTTAACTATTTTTATACTATTTTTATAC	0.0722	0.104	2.13e-06	59.5	12.2	1
Intergenic	Intergenic	Intergenic	Intragenic		TIP	LMM	Synonymous			488211	CTTTAATTAATC	CTTTAATTAATA	0.0619	3.4000000000000004e-27	2.06e-11	78.5	11.0	0
Intergenic	Intergenic	Intergenic	Intragenic		TIP	FEM	Synonymous			488265	A	G	0.067	2.9800000000000003e-27	1.41e-07	263.0	48.0	2
Intergenic	Intergenic	Intergenic	Intragenic		TIP	LMM	Synonymous			488265	A	G	0.067	2.9800000000000003e-27	1.66e-12	79.5	10.5	2
Intergenic	Intergenic	Intergenic	Intragenic		TYLT	LMM	Synonymous			488265	A	G	0.067	0.175	3.82e-06	59.0	12.4	2
Intergenic	Intergenic	Intergenic	Intragenic		TIP	FEM	Synonymous			488291	ATA	GTC	0.067	2.9800000000000003e-27	1.41e-07	263.0	48.0	2
Intergenic	Intergenic	Intergenic	Intragenic		TIP	LMM	Synonymous			488291	ATA	GTC	0.067	2.9800000000000003e-27	1.66e-12	79.5	10.5	2
Intergenic	Intergenic	Intergenic	Intragenic		TYLT	LMM	Synonymous			488291	ATA	GTC	0.067	0.175	3.82e-06	59.0	12.4	2
Intergenic	Intergenic	Intergenic	Intragenic		TIP	FEM	Synonymous			488302	TAC	TAT	0.067	2.9800000000000003e-27	1.41e-07	263.0	48.0	2
Intergenic	Intergenic	Intergenic	Intragenic		TIP	LMM	Synonymous			488302	TAC	TAT	0.067	2.9800000000000003e-27	1.66e-12	79.5	10.5	2
Intergenic	Intergenic	Intergenic	Intragenic		TYLT	LMM	Synonymous			488302	TAC	TAT	0.067	0.175	3.82e-06	59.0	12.4	2
Intergenic	Intergenic	Intergenic	Intragenic		TIP	FEM	Synonymous			488356	TCCAG	TGCAA	0.067	2.9800000000000003e-27	1.41e-07	263.0	48.0	2
Intergenic	Intergenic	Intergenic	Intragenic		TIP	LMM	Synonymous			488356	TCCAG	TGCAA	0.067	2.9800000000000003e-27	1.66e-12	79.5	10.5	2
Intergenic	Intergenic	Intergenic	Intragenic		TYLT	LMM	Synonymous			488356	TCCAG	TGCAA	0.067	0.175	3.82e-06	59.0	12.4	2
Intergenic	Intergenic	Intergenic	Intragenic		TIP	LMM	Synonymous			488423	AA	TA	0.0619	3.4000000000000004e-27	2.06e-11	78.5	11.0	0
Intergenic	Intergenic	Intergenic	Intragenic		TIP	LMM	Synonymous			488436	AGGAAAAATATGGAAA	AGGAAAATATGGAAA	0.0928	0.395	2.53e-06	51.3	10.6	0
Intergenic	Intergenic	Intergenic	Intragenic		TIP	FEM	Synonymous			489830	AATAATTC	AAAATT	0.067	2.9800000000000003e-27	1.41e-07	263.0	48.0	2
Intergenic	Intergenic	Intergenic	Intragenic		TIP	LMM	Synonymous			489830	AATAATTC	AAAATT	0.067	2.9800000000000003e-27	1.66e-12	79.5	10.5	2
Intergenic	Intergenic	Intergenic	Intragenic		TYLT	LMM	Synonymous			489830	AATAATTC	AAAATT	0.067	0.175	3.82e-06	59.0	12.4	2
Intergenic	Intergenic	Intergenic	Intragenic		TIP	FEM	Synonymous			489844	A	G	0.067	2.9800000000000003e-27	1.41e-07	263.0	48.0	2
Intergenic	Intergenic	Intergenic	Intragenic		TIP	LMM	Synonymous			489844	A	G	0.067	2.9800000000000003e-27	1.66e-12	79.5	10.5	2
Intergenic	Intergenic	Intergenic	Intragenic		TYLT	LMM	Synonymous			489844	A	G	0.067	0.175	3.82e-06	59.0	12.4	2
Intergenic	Intergenic	Intergenic	Intragenic		TIP	LMM	Synonymous			489874	CATTCTTTTTTGAAG	CATTCATCCTTTTTTGAAA	0.201	0.00227	3.49e-06	37.6	7.87	1
Intergenic	Intergenic	Intergenic	Intragenic		TYLT	LMM	Synonymous			489874	CATTCTTTTTTGAAG	CATTCATCCTTTTTTGAAA	0.201	0.0577	1.84e-06	42.1	8.55	1
Intergenic	Intergenic	Intergenic	Intragenic		TIP	FEM	Synonymous			489909	TCAAAAATTGATGTTTTATTTTATAATTTTCTCTAA	TCATAAAACTGATGTTTTATTTTATTTCATAATTTTCTCTAA	0.067	2.9800000000000003e-27	1.41e-07	263.0	48.0	2
Intergenic	Intergenic	Intergenic	Intragenic		TIP	LMM	Synonymous			489909	TCAAAAATTGATGTTTTATTTTATAATTTTCTCTAA	TCATAAAACTGATGTTTTATTTTATTTCATAATTTTCTCTAA	0.067	2.9800000000000003e-27	1.66e-12	79.5	10.5	2
Intergenic	Intergenic	Intergenic	Intragenic		TYLT	LMM	Synonymous			489909	TCAAAAATTGATGTTTTATTTTATAATTTTCTCTAA	TCATAAAACTGATGTTTTATTTTATTTCATAATTTTCTCTAA	0.067	0.175	3.82e-06	59.0	12.4	2
Intergenic	Intergenic	Intergenic	Intragenic		TIP	FEM	Synonymous			490638	ATTCATTTTTTTATCTA	AGTCATTTTTTTATATA	0.067	2.9800000000000003e-27	1.41e-07	263.0	48.0	2
Intergenic	Intergenic	Intergenic	Intragenic		TIP	LMM	Synonymous			490638	ATTCATTTTTTTATCTA	AGTCATTTTTTTATATA	0.067	2.9800000000000003e-27	1.66e-12	79.5	10.5	2
Intergenic	Intergenic	Intergenic	Intragenic		TYLT	LMM	Synonymous			490638	ATTCATTTTTTTATCTA	AGTCATTTTTTTATATA	0.067	0.175	3.82e-06	59.0	12.4	2
Intergenic	Intergenic	Intergenic	Intragenic		TIP	LMM	Synonymous			490695	TAAAAAAATAGAAATTTTTAAAAG	TAAAAAATAGAAATTTTTAATAG	0.0619	3.4000000000000004e-27	2.06e-11	78.5	11.0	0
Intergenic	Intergenic	Intergenic	Intragenic		TIP	FEM	Synonymous			490736	C	T	0.067	2.9800000000000003e-27	1.41e-07	263.0	48.0	2
Intergenic	Intergenic	Intergenic	Intragenic		TIP	LMM	Synonymous			490736	C	T	0.067	2.9800000000000003e-27	1.66e-12	79.5	10.5	2
Intergenic	Intergenic	Intergenic	Intragenic		TYLT	LMM	Synonymous			490736	C	T	0.067	0.175	3.82e-06	59.0	12.4	2
Intergenic	Intergenic	Intergenic	Intragenic		TIP	LMM	Synonymous			490737	C	T	0.876	0.0459	1.4e-06	-44.5	8.94	0
Intergenic	Intergenic	Intergenic	Intragenic		TIP	FEM	Synonymous			490765	TTCTTTTTTTTCATTTTTTTATTATG	TTCTTTTTTCATTTTTTTATTATG	0.067	2.9800000000000003e-27	1.41e-07	263.0	48.0	2
Intergenic	Intergenic	Intergenic	Intragenic		TIP	LMM	Synonymous			490765	TTCTTTTTTTTCATTTTTTTATTATG	TTCTTTTTTCATTTTTTTATTATG	0.067	2.9800000000000003e-27	1.66e-12	79.5	10.5	2
Intergenic	Intergenic	Intergenic	Intragenic		TYLT	LMM	Synonymous			490765	TTCTTTTTTTTCATTTTTTTATTATG	TTCTTTTTTCATTTTTTTATTATG	0.067	0.175	3.82e-06	59.0	12.4	2
Intergenic	Intergenic	Intergenic	Intragenic		TIP	FEM	Synonymous			490884	CTAAGTTTTTTAGTGATT	CTAAGTTGTTTTAGAAATC	0.067	2.9800000000000003e-27	1.41e-07	263.0	48.0	2
Intergenic	Intergenic	Intergenic	Intragenic		TIP	LMM	Synonymous			490884	CTAAGTTTTTTAGTGATT	CTAAGTTGTTTTAGAAATC	0.067	2.9800000000000003e-27	1.66e-12	79.5	10.5	2
Intergenic	Intergenic	Intergenic	Intragenic		TYLT	LMM	Synonymous			490884	CTAAGTTTTTTAGTGATT	CTAAGTTGTTTTAGAAATC	0.067	0.175	3.82e-06	59.0	12.4	2
Intergenic	Intergenic	Intergenic	Intragenic		TIP	FEM	Synonymous			490911	ATTTTTTAATTCACTTATCCCCTTTTTCTCAAATCAATAGAAGGGGATTTTTTA	ATTTTTAATTCACTTATCCCCTTTTCTCAAATCAATAGAAGGGGATTTTTTTAATA	0.067	2.9800000000000003e-27	1.41e-07	263.0	48.0	2
Intergenic	Intergenic	Intergenic	Intragenic		TIP	LMM	Synonymous			490911	ATTTTTTAATTCACTTATCCCCTTTTTCTCAAATCAATAGAAGGGGATTTTTTA	ATTTTTAATTCACTTATCCCCTTTTCTCAAATCAATAGAAGGGGATTTTTTTAATA	0.067	2.9800000000000003e-27	1.66e-12	79.5	10.5	2
Intergenic	Intergenic	Intergenic	Intragenic		TYLT	LMM	Synonymous			490911	ATTTTTTAATTCACTTATCCCCTTTTTCTCAAATCAATAGAAGGGGATTTTTTA	ATTTTTAATTCACTTATCCCCTTTTCTCAAATCAATAGAAGGGGATTTTTTTAATA	0.067	0.175	3.82e-06	59.0	12.4	2
Intergenic	Intergenic	Intergenic	Intragenic		TIP	FEM	Synonymous			491015	TG	TA	0.067	2.9800000000000003e-27	1.41e-07	263.0	48.0	2
Intergenic	Intergenic	Intergenic	Intragenic		TIP	LMM	Synonymous			491015	TG	TA	0.067	2.9800000000000003e-27	1.66e-12	79.5	10.5	2
Intergenic	Intergenic	Intergenic	Intragenic		TYLT	LMM	Synonymous			491015	TG	TA	0.067	0.175	3.82e-06	59.0	12.4	2
Intergenic	Intergenic	Intergenic	Intragenic		TIP	FEM	Synonymous			491044	CT	TT	0.067	2.9800000000000003e-27	1.41e-07	263.0	48.0	2
Intergenic	Intergenic	Intergenic	Intragenic		TIP	LMM	Synonymous			491044	CT	TT	0.067	2.9800000000000003e-27	1.66e-12	79.5	10.5	2
Intergenic	Intergenic	Intergenic	Intragenic		TYLT	LMM	Synonymous			491044	CT	TT	0.067	0.175	3.82e-06	59.0	12.4	2
Intergenic	Intergenic	Intergenic	Intragenic		TIP	LMM	Synonymous			492872	ATT	GTT	0.201	0.00227	3.49e-06	37.6	7.87	1
Intergenic	Intergenic	Intergenic	Intragenic		TYLT	LMM	Synonymous			492872	ATT	GTT	0.201	0.0577	1.84e-06	42.1	8.55	1
Intergenic	Intergenic	Intergenic	Intragenic		TIP	LMM	Synonymous			492875	GTGTCTATATTACTAATTTATTTATTAC	GTGTCTATATTACTAATTTATTAC	0.201	0.00227	3.49e-06	37.6	7.87	1
Intergenic	Intergenic	Intergenic	Intragenic		TYLT	LMM	Synonymous			492875	GTGTCTATATTACTAATTTATTTATTAC	GTGTCTATATTACTAATTTATTAC	0.201	0.0577	1.84e-06	42.1	8.55	1
Intergenic	Intergenic	Intergenic	Intragenic		TIP	LMM	Synonymous			493024	TGCTTTT	TGTTTTC	0.201	0.00227	3.49e-06	37.6	7.87	1
Intergenic	Intergenic	Intergenic	Intragenic		TYLT	LMM	Synonymous			493024	TGCTTTT	TGTTTTT	0.778	0.111	3.47e-06	-38.9	8.13	0
Intergenic	Intergenic	Intergenic	Intragenic		TYLT	LMM	Synonymous			493024	TGCTTTT	TGTTTTC	0.201	0.0577	1.84e-06	42.1	8.55	1
Intergenic	Intergenic	Intergenic	Intragenic		TIP	LMM	Synonymous			493031	AAAAAGAAAG	AAAAATAAAT	0.201	0.00227	3.49e-06	37.6	7.87	1
Intergenic	Intergenic	Intergenic	Intragenic		TYLT	LMM	Synonymous			493031	AAAAAGAAAG	AAAAATAAAT	0.201	0.0577	1.84e-06	42.1	8.55	1
Intergenic	Intergenic	Intergenic	Intragenic		TIP	LMM	Synonymous			493060	C	A	0.201	0.00227	3.49e-06	37.6	7.87	1
Intergenic	Intergenic	Intergenic	Intragenic		TYLT	LMM	Synonymous			493060	C	A	0.201	0.0577	1.84e-06	42.1	8.55	1
Intergenic	Intergenic	Intergenic	Intragenic		TIP	LMM	Synonymous			493061	TAGTTTTTTGTTCTA	TAGTTTTTTTGTTCTA	0.784	0.00434	2.69e-06	-36.5	7.55	1
Intergenic	Intergenic	Intergenic	Intragenic		TIP	LMM	Synonymous			493061	TAGTTTTTTGTTCTA	TAGTTTTTTATTCTA	0.201	0.00227	3.49e-06	37.6	7.87	1
Intergenic	Intergenic	Intergenic	Intragenic		TYLT	LMM	Synonymous			493061	TAGTTTTTTGTTCTA	TAGTTTTTTTGTTCTA	0.784	0.0798	1.47e-06	-40.7	8.2	1
Intergenic	Intergenic	Intergenic	Intragenic		TYLT	LMM	Synonymous			493061	TAGTTTTTTGTTCTA	TAGTTTTTTATTCTA	0.201	0.0577	1.84e-06	42.1	8.55	1
Intergenic	Intergenic	Intergenic	Intragenic		TYLT	LMM	Synonymous			495089	GTGATGGTTTTTTTAATTG	GTGATGTTTTTTTAATTG	0.196	0.0498	1.49e-06	43.1	8.67	0
Intergenic	Intergenic	Intergenic	Intragenic		TIP	LMM	Synonymous			495168	GATTTTTATTGTTTAC	GATTTTTTATTGTTTAC	0.191	0.00214	4.72e-06	37.6	7.99	1
Intergenic	Intergenic	Intergenic	Intragenic		TYLT	LMM	Synonymous			495168	GATTTTTATTGTTTAC	GATTTTTTATTGTTTAC	0.191	0.0328	3.58e-07	45.3	8.59	1
Intergenic	Intergenic	Intergenic	Intragenic		TYLT	LMM	Synonymous			495390	GCCCATTTTTTCTAG	GCCCATTTTATCTAG	0.186	0.0515	2.07e-06	42.4	8.66	0
Intergenic	Intergenic	Intergenic	Intragenic		TYLT	LMM	Synonymous			495466	T	C	0.186	0.0515	3.07e-06	42.4	8.83	0
Intergenic	Intergenic	Intergenic	Intragenic		TYLT	LMM	Synonymous			495647	TTGC	TTGT	0.753	0.192	5.21e-06	-38.9	8.29	0
Intergenic	Intergenic	Intergenic	Intragenic		TYLT	LMM	Synonymous			495683	GTTAATA	GTTATTA	0.758	0.261	3.53e-06	-40.2	8.42	0
Intergenic	Intergenic	Intergenic	Intragenic		TIP	FEM	Synonymous			496395	ATTCTTATTA	ATTCTCCATTA	0.686	0.000483	1.18e-06	-45.1	8.97	4
Intergenic	Intergenic	Intergenic	Intragenic		GAM	LMM	Synonymous			496395	ATTCTTATTA	ATTCTCCATTA	0.686	0.00546	2.56e-10	-121.0	18.2	4
Intergenic	Intergenic	Intergenic	Intragenic		TIP	LMM	Synonymous			496395	ATTCTTATTA	ATTCTCCATTA	0.686	0.000483	4.09e-12	-55.7	7.52	4
Intergenic	Intergenic	Intergenic	Intragenic		TIP	LMM	Synonymous			496395	ATTCTTATTA	ATCCTCTATTA	0.253	0.0063	1.58e-07	45.5	8.36	1
Intergenic	Intergenic	Intergenic	Intragenic		TUL	LMM	Synonymous			496395	ATTCTTATTA	ATTCTCCATTA	0.686	0.000355	5.24e-09	-111.0	18.1	4
Intergenic	Intergenic	Intergenic	Intragenic		TYLT	LMM	Synonymous			496395	ATTCTTATTA	ATTCTCCATTA	0.686	0.0482	3.93e-10	-55.5	8.41	4
Intergenic	Intergenic	Intergenic	Intragenic		TYLT	LMM	Synonymous			496395	ATTCTTATTA	ATCCTCTATTA	0.253	0.132	7.59e-07	47.1	9.21	1
Intergenic	Intergenic	Intergenic	Intragenic		GAM	FEM	Synonymous			496420	CGCAGTACCGCAG	CGTGATATTGCGG	0.691	0.0088	4.16e-06	-113.0	23.8	5
Intergenic	Intergenic	Intergenic	Intragenic		TIP	FEM	Synonymous			496420	CGCAGTACCGCAG	CGTGATATTGCGG	0.691	0.000797	2.41e-07	-49.5	9.23	5
Intergenic	Intergenic	Intergenic	Intragenic		GAM	LMM	Synonymous			496420	CGCAGTACCGCAG	CGTGATATTGCGG	0.691	0.0088	1.02e-10	-126.0	18.5	5
Intergenic	Intergenic	Intergenic	Intragenic		TIP	LMM	Synonymous			496420	CGCAGTACCGCAG	CGTGATATTGCGG	0.691	0.000797	1.2e-12	-58.1	7.64	5
Intergenic	Intergenic	Intergenic	Intragenic		TIP	LMM	Synonymous			496420	CGCAGTACCGCAG	CGTGATATTGCGA	0.237	0.0216	9.5e-07	42.2	8.33	1
Intergenic	Intergenic	Intergenic	Intragenic		TUL	LMM	Synonymous			496420	CGCAGTACCGCAG	CGTGATATTGCGG	0.691	0.000714	5.71e-09	-113.0	18.5	5
Intergenic	Intergenic	Intergenic	Intragenic		TYLT	LMM	Synonymous			496420	CGCAGTACCGCAG	CGTGATATTGCGG	0.691	0.0714	1.53e-10	-57.9	8.55	5
Intergenic	Intergenic	Intergenic	Intragenic		TYLT	LMM	Synonymous			496420	CGCAGTACCGCAG	CGTGATATTGCGA	0.237	0.204	3.91e-06	43.4	9.14	1
Intergenic	Intergenic	Intergenic	Intragenic		TIP	FEM	Synonymous			497430	TAAATCTTTTTATATATAACTACCTTATATATTAGATTAGG	TAAATCTTTTATATATAACTACATTATATATTAAATTAGG	0.206	3.93e-31	1.15e-08	-51.2	8.55	1
Intergenic	Intergenic	Intergenic	Intragenic		GAM	LMM	Synonymous			497430	TAAATCTTTTTATATATAACTACCTTATATATTAGATTAGG	TAAATCTTTTATATATTATATTAGG	0.0619	0.142	1.74e-06	137.0	27.8	2
Intergenic	Intergenic	Intergenic	Intragenic		TIP	LMM	Synonymous			497430	TAAATCTTTTTATATATAACTACCTTATATATTAGATTAGG	TAAATCTTTTATATATAACTACATTATATATTAAATTAGG	0.206	3.93e-31	1.05e-10	-50.9	7.44	1
Intergenic	Intergenic	Intergenic	Intragenic		TIP	LMM	Synonymous			497430	TAAATCTTTTTATATATAACTACCTTATATATTAGATTAGG	TAAATCTTTTATATATTATATTAGG	0.0619	3.4000000000000004e-27	2.06e-11	78.5	11.0	2
Intergenic	Intergenic	Intergenic	Intragenic		TYLT	LMM	Synonymous			497430	TAAATCTTTTTATATATAACTACCTTATATATTAGATTAGG	TAAATCTTTTATATATTATATTAGG	0.0619	0.0972	6.68e-07	65.4	12.7	2
Intergenic	Intergenic	Intergenic	Intragenic		TIP	LMM	Synonymous			497502	TAGGC	TAGGT	0.211	0.000138	4.19e-07	42.5	8.11	0
Intergenic	Intergenic	Intergenic	Intragenic		TYLT	FEM	Synonymous			497533	TATCT	TACCT	0.464	1.08e-08	1.77e-06	-42.3	8.57	1
Intergenic	Intergenic	Intergenic	Intragenic		TIP	LMM	Synonymous			497533	TATCT	TACCT	0.464	2.14e-08	2.3e-06	-34.0	6.97	1
Intergenic	Intergenic	Intergenic	Intragenic		GAM	FEM	Synonymous			497542	TATATAAAAAAATAAAAAATTA	TATATAAAAAAAATAAAAAATTA	0.459	4.89e-09	1.14e-06	-92.6	18.4	3
Intergenic	Intergenic	Intergenic	Intragenic		TYLT	FEM	Synonymous			497542	TATATAAAAAAATAAAAAATTA	TATATAAAAAAAATAAAAAATTA	0.459	2.33e-08	3.42e-07	-44.5	8.4	3
Intergenic	Intergenic	Intergenic	Intragenic		GAM	LMM	Synonymous			497542	TATATAAAAAAATAAAAAATTA	TATATAAAAAAAATAAAAAATTA	0.459	4.89e-09	3.6e-06	-78.8	16.5	3
Intergenic	Intergenic	Intergenic	Intragenic		TIP	LMM	Synonymous			497542	TATATAAAAAAATAAAAAATTA	TATATAAAAAAAATAAAAAATTA	0.459	8.07e-08	4.1e-06	-33.0	6.96	3
Intergenic	Intergenic	Intergenic	Intragenic		GAM	FEM	Synonymous			497566	TAA	TAC	0.474	7.32e-09	3.5e-06	-92.7	19.4	1
Intergenic	Intergenic	Intergenic	Intragenic		TYLT	FEM	Synonymous			497566	TAA	TAC	0.474	1.99e-08	5.1e-07	-45.9	8.81	1
Intergenic	Intergenic	Intergenic	Intragenic		GAM	FEM	Synonymous			497591	A	G	0.474	7.32e-09	3.5e-06	-92.7	19.4	1
Intergenic	Intergenic	Intergenic	Intragenic		TYLT	FEM	Synonymous			497591	A	G	0.474	1.99e-08	5.1e-07	-45.9	8.81	1
Intergenic	Intergenic	Intergenic	Intragenic		TIP	LMM	Synonymous			497595	C	T	0.196	0.00014	9.54e-08	44.4	8.01	1
Intergenic	Intergenic	Intergenic	Intragenic		TYLT	LMM	Synonymous			497595	C	T	0.196	0.0473	2.72e-06	42.8	8.86	1
Intergenic	Intergenic	Intergenic	Intragenic		GAM	FEM	Synonymous			497596	CTCG	CTCA	0.505	2.38e-10	1.32e-06	-94.5	18.9	3
Intergenic	Intergenic	Intergenic	Intragenic		TYLT	FEM	Synonymous			497596	CTCG	CTCA	0.505	7.06e-10	1.08e-06	-43.8	8.67	3
Intergenic	Intergenic	Intergenic	Intragenic		GAM	LMM	Synonymous			497596	CTCG	CTCA	0.505	2.38e-10	2.09e-06	-77.9	15.9	3
Intergenic	Intergenic	Intergenic	Intragenic		TIP	LMM	Synonymous			497596	CTCG	CTCA	0.505	3.24e-10	8.05e-07	-34.5	6.75	3
Intergenic	Intergenic	Intergenic	Intragenic		ENRO	FEM	Synonymous			49948	AAAATTAAAATTGTTAT	AAAAATAAAATTGTTAT	0.0876	0.645	4.39e-07	7.9	1.51	1
Intergenic	Intergenic	Intergenic	Intragenic		TIP	LMM	Synonymous			49948	AAAATTAAAATTGTTAT	AAAAATAAAATTGTTAT	0.0876	0.0104	1.32e-08	57.9	9.76	1
Intergenic	Intergenic	Intergenic	Intragenic		ENRO	FEM	Synonymous			49965	A	T	0.0876	0.645	4.39e-07	7.9	1.51	1
Intergenic	Intergenic	Intergenic	Intragenic		TIP	LMM	Synonymous			49965	A	T	0.0876	0.0104	1.32e-08	57.9	9.76	1
Intergenic	Intergenic	Intergenic	Intragenic		TIP	LMM	Synonymous			50007	A	T	0.0773	8.51e-06	3.69e-12	73.8	9.95	0
Intergenic	Intergenic	Intergenic	Intragenic		ENRO	FEM	Synonymous			50019	TTTCT	TTTCA	0.0876	0.645	4.39e-07	7.9	1.51	1
Intergenic	Intergenic	Intergenic	Intragenic		TIP	LMM	Synonymous			50019	TTTCT	TTTCA	0.0876	0.0104	1.32e-08	57.9	9.76	1
Intergenic	Intergenic	Intergenic	Intragenic		TYLT	FEM	Synonymous			500232	AATTAACATCAACAGAAAATTTTGCACTTTTGAGTACTCAAAAGTATCTTTTCTTATTCTTTTTT	AATAACATCAACACAAAATTTTGCACTTTTGAGTACTCAAAAGTATCTTTTCTTTATTCTTTTT	0.66	1.27e-06	6.26e-06	-47.1	10.1	0
Intergenic	Intergenic	Intergenic	Intragenic		TYLT	FEM	Synonymous			500324	ACCACCAAAAATTGGT	ATCGCCAAAAATTCGC	0.66	1.27e-06	6.26e-06	-47.1	10.1	0
Intergenic	Intergenic	Intergenic	Intragenic		ENRO	FEM	Synonymous			50075	T	C	0.0876	0.645	4.39e-07	7.9	1.51	1
Intergenic	Intergenic	Intergenic	Intragenic		TIP	LMM	Synonymous			50075	T	C	0.0876	0.0104	1.32e-08	57.9	9.76	1
Intergenic	Intergenic	Intergenic	Intragenic		GAM	FEM	Synonymous			501131	CTTGATT	CTTGACT	0.33	9.15e-14	3.13e-07	110.0	20.6	7
Intergenic	Intergenic	Intergenic	Intragenic		TIP	FEM	Synonymous			501131	CTTGATT	CTTGACT	0.33	1.11e-18	7.27e-07	41.8	8.14	7
Intergenic	Intergenic	Intergenic	Intragenic		TUL	FEM	Synonymous			501131	CTTGATT	CTTGACT	0.33	1.11e-09	1.77e-06	99.7	20.2	7
Intergenic	Intergenic	Intergenic	Intragenic		TYLT	FEM	Synonymous			501131	CTTGATT	CTTGACT	0.33	5.08e-14	2.04e-07	51.1	9.46	7
Intergenic	Intergenic	Intergenic	Intragenic		GAM	LMM	Synonymous			501131	CTTGATT	CTTGACT	0.33	9.15e-14	7.88e-09	95.3	15.8	7
Intergenic	Intergenic	Intergenic	Intragenic		TIP	LMM	Synonymous			501131	CTTGATT	CTTGACT	0.33	1.11e-18	2.22e-10	44.2	6.6	7
Intergenic	Intergenic	Intergenic	Intragenic		TUL	LMM	Synonymous			501131	CTTGATT	CTTGACT	0.33	1.11e-09	9.39e-08	86.9	15.7	7
Intergenic	Intergenic	Intergenic	Intragenic		TYLT	LMM	Synonymous			501131	CTTGATT	CTTGACT	0.33	5.08e-14	7.9e-08	41.4	7.41	7
Intergenic	Intergenic	Intergenic	Intragenic		TYLT	FEM	Synonymous			501140	GGG	AGG	0.552	4.46e-10	3.13e-06	-44.5	9.24	1
Intergenic	Intergenic	Intergenic	Intragenic		TIP	LMM	Synonymous			501140	GGG	AGG	0.552	1.96e-09	9.18e-07	-33.3	6.57	1
Intergenic	Intergenic	Intergenic	Intragenic		TIP	LMM	Synonymous			50189	A	G	0.0773	0.00417	1.69e-09	65.0	10.3	0
Intergenic	Intergenic	Intergenic	Intragenic		TIP	LMM	Synonymous			50199	ATATTTG	CTAGTTA	0.0773	0.00417	1.69e-09	65.0	10.3	0
Intergenic	Intergenic	Intergenic	Intragenic		TIP	LMM	Synonymous			50216	A	C	0.0773	0.00417	1.69e-09	65.0	10.3	0
Intergenic	Intergenic	Intergenic	Intragenic		TIP	LMM	Synonymous			50350	T	C	0.0722	0.000261	1.15e-10	71.1	10.4	0
Intergenic	Intergenic	Intergenic	Intragenic		GAM	LMM	Synonymous			507668	A	T	0.0515	0.0231	2.73e-08	171.0	29.4	3
Intergenic	Intergenic	Intergenic	Intragenic		TIP	LMM	Synonymous			507668	A	T	0.0515	4.37e-27	2.27e-09	76.7	12.2	3
Intergenic	Intergenic	Intergenic	Intragenic		TUL	LMM	Synonymous			507668	A	T	0.0515	0.0339	5.89e-07	153.0	29.6	3
Intergenic	Intergenic	Intergenic	Intragenic		TYLT	LMM	Synonymous			507668	A	T	0.0515	0.0173	9.22e-09	81.0	13.5	3
Intergenic	Intergenic	Intergenic	Intragenic		GAM	LMM	Synonymous			510634	A	G	0.0515	0.125	4.19e-06	143.0	30.2	2
Intergenic	Intergenic	Intergenic	Intragenic		TIP	LMM	Synonymous			510634	A	G	0.0515	4.37e-27	2.27e-09	76.7	12.2	2
Intergenic	Intergenic	Intergenic	Intragenic		TYLT	LMM	Synonymous			510634	A	G	0.0515	0.0989	2.23e-06	67.6	13.9	2
Intergenic	Intergenic	Intergenic	Intragenic		TIP	LMM	Synonymous			51213	A	G	0.0619	0.00204	1.18e-08	67.9	11.4	0
Intergenic	Intergenic	Intergenic	Intragenic		TIP	LMM	Synonymous			51219	G	A	0.0619	0.00204	1.18e-08	67.9	11.4	0
Intergenic	Intergenic	Intergenic	Intragenic		TIP	LMM	Synonymous			51233	ATCTTTTCTTTATTCTTTTCT	ATCTTTTCTTTATTCTTTTT	0.0464	4.95e-27	2.05e-08	75.8	13.0	0
Intergenic	Intergenic	Intergenic	Intragenic		TIP	LMM	Synonymous			51262	TAGCCATTTTTATGCCAGAATCGTTAAAA	TGGTCATTTTCTTGTCAGAATCGCCAAAA	0.0515	4.37e-27	2.27e-09	76.7	12.2	0
Intergenic	Intergenic	Intergenic	Intragenic		TIP	LMM	Synonymous			51294	GATATTGTCTTTC	CGCATTATTTTTC	0.0515	4.37e-27	2.27e-09	76.7	12.2	0
Intergenic	Intergenic	Intergenic	Intragenic		TIP	LMM	Synonymous			51320	AGGTGCTTTTTGCTTTAAAAATTTATAAAACAAAATGAACATATTCATTAACAA	AGGTGCTTTTTGCTTTAAGAATTTATATTCACACTAAATTTTATTCATTAACAA	0.0515	4.37e-27	2.27e-09	76.7	12.2	0
Intergenic	Intergenic	Intergenic	Intragenic		TIP	LMM	Synonymous			527369	T	C	0.0876	0.0104	1.76e-09	61.7	9.77	0
Intergenic	Intergenic	Intergenic	Intragenic		TIP	LMM	Synonymous			527375	C	T	0.0876	0.0104	1.76e-09	61.7	9.77	0
Intergenic	Intergenic	Intergenic	Intragenic		ENRO	FEM	Synonymous			52774	CTTTATTCTTTTTTTATGCTTTAGGCCATT	CTTTATTCTTTTAGCCATT	0.856	0.849	5e-06	-6.44	1.37	0
Intergenic	Intergenic	Intergenic	Intragenic		ENRO	FEM	Synonymous			52774	CTTTATTCTTTTTTTATGCTTTAGGCCATT	CTTATTCTTTTAGCCATT	0.144	0.849	5e-06	6.44	1.37	0
Intergenic	Intergenic	Intergenic	Intragenic		ENRO	FEM	Synonymous			52806	CTTGT	TATGT	0.856	0.849	5e-06	-6.44	1.37	0
Intergenic	Intergenic	Intergenic	Intragenic		ENRO	FEM	Synonymous			52813	GAACAAC	GAACCAG	0.856	0.849	5e-06	-6.44	1.37	0
Intergenic	Intergenic	Intergenic	Intragenic		ENRO	FEM	Synonymous			52830	TATTATTTT	TATTTTTT	0.856	0.849	5e-06	-6.44	1.37	0
Intergenic	Intergenic	Intergenic	Intragenic		ENRO	FEM	Synonymous			52830	TATTATTTT	TATTGTTTT	0.144	0.849	5e-06	6.44	1.37	0
Intergenic	Intergenic	Intergenic	Intragenic		ENRO	FEM	Synonymous			52839	TTCAATA	ACCAATA	0.856	0.849	5e-06	-6.44	1.37	0
Intergenic	Intergenic	Intergenic	Intragenic		ENRO	FEM	Synonymous			52898	TGTAGA	AGTAGG	0.856	0.849	5e-06	-6.44	1.37	0
Intergenic	Intergenic	Intergenic	Intragenic		TIP	LMM	Synonymous			530611	G	A	0.0876	0.0104	1.76e-09	61.7	9.77	0
Intergenic	Intergenic	Intergenic	Intragenic		TIP	LMM	Synonymous			530668	C	A	0.0825	0.0194	1.66e-08	59.6	10.1	0
Intergenic	Intergenic	Intergenic	Intragenic		TIP	LMM	Synonymous			530695	ATTTGCTATAC	GTTTACCATAC	0.866	0.172	9.44e-07	-44.3	8.75	0
Intergenic	Intergenic	Intergenic	Intragenic		TIP	LMM	Synonymous			530695	ATTTGCTATAC	GTTTATCATAT	0.0876	0.0104	1.76e-09	61.7	9.77	0
Intergenic	Intergenic	Intergenic	Intragenic		TIP	FEM	Synonymous			530724	A	T	0.067	2.9800000000000003e-27	1.41e-07	263.0	48.0	2
Intergenic	Intergenic	Intergenic	Intragenic		TIP	LMM	Synonymous			530724	A	T	0.067	2.9800000000000003e-27	1.66e-12	79.5	10.5	2
Intergenic	Intergenic	Intergenic	Intragenic		TYLT	LMM	Synonymous			530724	A	T	0.067	0.175	3.82e-06	59.0	12.4	2
Intergenic	Intergenic	Intergenic	Intragenic		TIP	LMM	Synonymous			530777	A	T	0.0825	0.0194	1.66e-08	59.6	10.1	0
Intergenic	Intergenic	Intergenic	Intragenic		TIP	LMM	Synonymous			531292	G	A	0.0876	0.0104	1.76e-09	61.7	9.77	0
Intergenic	Intergenic	Intergenic	Intragenic		TIP	LMM	Synonymous			533712	CTACCC	TTACCT	0.871	0.438	1.15e-06	-44.9	8.94	0
Intergenic	Intergenic	Intergenic	Intragenic		TIP	LMM	Synonymous			548246	GCATTTTTTTACA	GCATTTTTTTTACA	0.0619	3.4000000000000004e-27	2.06e-11	78.5	11.0	0
Intergenic	Intergenic	Intergenic	Intragenic		TIP	LMM	Synonymous			549750	AAGAAAACTCAAATAAAAATTTTTTTTGGC	AAGAAAACTCAAATAAAAAATTTTTTTTTGGC	0.0567	3.86e-27	2.28e-10	77.6	11.6	0
Intergenic	Intergenic	Intergenic	Intragenic		TIP	FEM	Synonymous			549887	CGCA	TGCT	0.067	2.9800000000000003e-27	1.41e-07	263.0	48.0	2
Intergenic	Intergenic	Intergenic	Intragenic		TIP	LMM	Synonymous			549887	CGCA	TGCT	0.067	2.9800000000000003e-27	1.66e-12	79.5	10.5	2
Intergenic	Intergenic	Intergenic	Intragenic		TYLT	LMM	Synonymous			549887	CGCA	TGCT	0.067	0.175	3.82e-06	59.0	12.4	2
Intergenic	Intergenic	Intergenic	Intragenic		TIP	LMM	Synonymous			549965	T	C	0.0722	0.000261	1.15e-10	71.1	10.4	0
Intergenic	Intergenic	Intergenic	Intragenic		TIP	FEM	Synonymous			549984	C	T	0.067	2.9800000000000003e-27	1.41e-07	263.0	48.0	2
Intergenic	Intergenic	Intergenic	Intragenic		TIP	LMM	Synonymous			549984	C	T	0.067	2.9800000000000003e-27	1.66e-12	79.5	10.5	2
Intergenic	Intergenic	Intergenic	Intragenic		TYLT	LMM	Synonymous			549984	C	T	0.067	0.175	3.82e-06	59.0	12.4	2
Intergenic	Intergenic	Intergenic	Intragenic		TIP	FEM	Synonymous			549989	GCTTAC	GCCTAT	0.067	2.9800000000000003e-27	1.41e-07	263.0	48.0	2
Intergenic	Intergenic	Intergenic	Intragenic		TIP	LMM	Synonymous			549989	GCTTAC	GCCTAT	0.067	2.9800000000000003e-27	1.66e-12	79.5	10.5	2
Intergenic	Intergenic	Intergenic	Intragenic		TYLT	LMM	Synonymous			549989	GCTTAC	GCCTAT	0.067	0.175	3.82e-06	59.0	12.4	2
Intergenic	Intergenic	Intergenic	Intragenic		TIP	LMM	Synonymous			550030	ATTTATTTATAC	ATGTATTTATAC	0.067	0.000754	1.23e-09	69.5	10.9	0
Intergenic	Intergenic	Intergenic	Intragenic		TIP	LMM	Synonymous			550048	A	T	0.067	0.000754	1.23e-09	69.5	10.9	0
Intergenic	Intergenic	Intergenic	Intragenic		TIP	FEM	Synonymous			550075	T	C	0.067	2.9800000000000003e-27	1.41e-07	263.0	48.0	2
Intergenic	Intergenic	Intergenic	Intragenic		TIP	LMM	Synonymous			550075	T	C	0.067	2.9800000000000003e-27	1.66e-12	79.5	10.5	2
Intergenic	Intergenic	Intergenic	Intragenic		TYLT	LMM	Synonymous			550075	T	C	0.067	0.175	3.82e-06	59.0	12.4	2
Intergenic	Intergenic	Intergenic	Intragenic		TIP	FEM	Synonymous			550123	G	T	0.067	2.9800000000000003e-27	1.41e-07	263.0	48.0	2
Intergenic	Intergenic	Intergenic	Intragenic		TIP	LMM	Synonymous			550123	G	T	0.067	2.9800000000000003e-27	1.66e-12	79.5	10.5	2
Intergenic	Intergenic	Intergenic	Intragenic		TYLT	LMM	Synonymous			550123	G	T	0.067	0.175	3.82e-06	59.0	12.4	2
Intergenic	Intergenic	Intergenic	Intragenic		TIP	FEM	Synonymous			550221	TAGTTAAAAAAACAGC	TAGTTGAAAAAAACAGC	0.067	2.9800000000000003e-27	1.41e-07	263.0	48.0	2
Intergenic	Intergenic	Intergenic	Intragenic		TIP	LMM	Synonymous			550221	TAGTTAAAAAAACAGC	TAGTTGAAAAAAACAGC	0.067	2.9800000000000003e-27	1.66e-12	79.5	10.5	2
Intergenic	Intergenic	Intergenic	Intragenic		TYLT	LMM	Synonymous			550221	TAGTTAAAAAAACAGC	TAGTTGAAAAAAACAGC	0.067	0.175	3.82e-06	59.0	12.4	2
Intergenic	Intergenic	Intergenic	Intragenic		TIP	FEM	Synonymous			562956	AC	GT	0.619	2.88e-11	4.5e-06	-41.5	8.77	0
Intergenic	Intergenic	Intergenic	Intragenic		TYLT	FEM	Synonymous			568640	ATGCCTTATGGC	ACGCTTTATTAT	0.0309	3.09e-22	2.36e-06	-104.0	21.3	0
Intergenic	Intergenic	Intergenic	Intragenic		TIP	LMM	Synonymous			572079	TACA	AACA	0.887	0.282	2.55e-06	-46.1	9.51	0
Intergenic	Intergenic	Intergenic	Intragenic		TIP	LMM	Synonymous			572116	G	A	0.881	0.208	1.59e-06	-46.0	9.29	0
Intergenic	Intergenic	Intergenic	Intragenic		TIP	LMM	Synonymous			572143	A	T	0.881	0.208	1.59e-06	-46.0	9.29	0
Intergenic	Intergenic	Intergenic	Intragenic		TIP	LMM	Synonymous			572155	AATATTCTCTAGTATCTTATTTTTCATATT	AATACTCTCTAGTATCTTATTTTTCATATT	0.871	0.177	1.35e-06	-44.4	8.89	0
Intergenic	Intergenic	Intergenic	Intragenic		TIP	FEM	Synonymous			572254	CTAGTTATTGTCTTTATTTATTGTCTTTATTTATTGTCTTTTATATACCTTCTATTACCTTCTAGTTCTTA	CTAGTTCTTATTACCTTTCATATACCTTCTAATTA	0.644	3.95e-06	7.9e-07	-35.5	6.94	2
Intergenic	Intergenic	Intergenic	Intragenic		TIP	LMM	Synonymous			572254	CTAGTTATTGTCTTTATTTATTGTCTTTATTTATTGTCTTTTATATACCTTCTATTACCTTCTAGTTCTTA	CTAGTTCTTATTACCTTTCATATACCTTCTAATTA	0.644	3.95e-06	2.05e-10	-39.9	5.95	2
Intergenic	Intergenic	Intergenic	Intragenic		TYLT	LMM	Synonymous			572254	CTAGTTATTGTCTTTATTTATTGTCTTTATTTATTGTCTTTTATATACCTTCTATTACCTTCTAGTTCTTA	CTAGTTCTTATTACCTTTCATATACCTTCTAATTA	0.644	0.0135	1.6e-06	-33.5	6.77	2
Intergenic	Intergenic	Intergenic	Intragenic		GAM	FEM	Synonymous			572325	TTACCTTTATTAGTTGTCTTTTATATACCTTCTAT	TTACCTTTTATATCTCTTCTAGTTTTTATTATCTTTCATATACCTTCTAT	0.0876	0.0032	6.37e-11	276.0	39.7	5
Intergenic	Intergenic	Intergenic	Intragenic		TIP	FEM	Synonymous			572325	TTACCTTTATTAGTTGTCTTTTATATACCTTCTAT	TTACCTTTTATATCTCTTCTAGTTTTTATTATCTTTCATATACCTTCTAT	0.0876	1.24e-11	1.56e-15	129.0	14.7	5
Intergenic	Intergenic	Intergenic	Intragenic		TUL	FEM	Synonymous			572325	TTACCTTTATTAGTTGTCTTTTATATACCTTCTAT	TTACCTTTTATATCTCTTCTAGTTTTTATTATCTTTCATATACCTTCTAT	0.0876	0.206	3.8e-07	212.0	40.3	5
Intergenic	Intergenic	Intergenic	Intragenic		TYLT	FEM	Synonymous			572325	TTACCTTTATTAGTTGTCTTTTATATACCTTCTAT	TTACCTTTTATATCTCTTCTAGTTTTTATTATCTTTCATATACCTTCTAT	0.0876	0.0382	1.74e-08	111.0	18.8	5
Intergenic	Intergenic	Intergenic	Intragenic		GAM	LMM	Synonymous			572325	TTACCTTTATTAGTTGTCTTTTATATACCTTCTAT	TTACCTTTTATATCTCTTCTAGTTTTTATTATCTTTCATATACCTTCTAT	0.0876	0.0032	3.12e-06	135.0	28.2	5
Intergenic	Intergenic	Intergenic	Intragenic		TIP	LMM	Synonymous			572325	TTACCTTTATTAGTTGTCTTTTATATACCTTCTAT	TTACCTTTTATATCTCTTCTAGTTTTTATTATCTTTCATATACCTTCTAT	0.0876	1.24e-11	1.84e-07	65.8	12.2	5
Intergenic	Intergenic	Intergenic	Intragenic		TIP	LMM	Synonymous			572532	TCCTATATT	TCTTAAGTT	0.892	0.374	2.35e-06	-47.4	9.73	0
Intergenic	Intergenic	Intergenic	Intragenic		TIP	LMM	Synonymous			572557	GTGCAA	GCGCAA	0.892	0.374	2.35e-06	-47.4	9.73	0
Intergenic	Intergenic	Intergenic	Intragenic		TIP	FEM	Synonymous			572678	ATTT	TTTT	0.067	2.9800000000000003e-27	1.41e-07	263.0	48.0	2
Intergenic	Intergenic	Intergenic	Intragenic		TIP	LMM	Synonymous			572678	ATTT	TTTT	0.067	2.9800000000000003e-27	1.66e-12	79.5	10.5	2
Intergenic	Intergenic	Intergenic	Intragenic		TYLT	LMM	Synonymous			572678	ATTT	TTTT	0.067	0.175	3.82e-06	59.0	12.4	2
Intergenic	Intergenic	Intergenic	Intragenic		TIP	LMM	Synonymous			572780	CTTAGA	CTTGA	0.892	0.374	2.35e-06	-47.4	9.73	0
Intergenic	Intergenic	Intergenic	Intragenic		TIP	LMM	Synonymous			572793	A	G	0.892	0.374	2.35e-06	-47.4	9.73	0
Intergenic	Intergenic	Intergenic	Intragenic		TIP	LMM	Synonymous			572809	TCTC	TCTT	0.892	0.374	2.35e-06	-47.4	9.73	0
Intergenic	Intergenic	Intergenic	Intragenic		TIP	LMM	Synonymous			572853	AACC	GACA	0.892	0.374	2.35e-06	-47.4	9.73	0
Intergenic	Intergenic	Intergenic	Intragenic		TIP	LMM	Synonymous			572914	GAGG	GGAG	0.892	0.374	2.35e-06	-47.4	9.73	0
Intergenic	Intergenic	Intergenic	Intragenic		TIP	LMM	Synonymous			574178	TGAACCGAAAGCATCCTTTTGTTCTTCTATGATTTTTTTAACTTT	TGAACCGAAAGCATCCTTTTGTTCTTTTATGATTTTTTCAACTTT	0.876	0.312	3.35e-06	-43.5	9.08	0
Intergenic	Intergenic	Intergenic	Intragenic		TIP	LMM	Synonymous			574178	TGAACCGAAAGCATCCTTTTGTTCTTCTATGATTTTTTTAACTTT	CGTTGCAAATGCGTCTTCTTGTTCTTTTACAATAGCTTTTATGAG	0.0773	8.51e-06	2.8e-10	67.1	10.1	0
Intergenic	Intergenic	Intergenic	Intragenic		TIP	LMM	Synonymous			574227	ATATTA	ACATTC	0.876	0.312	3.35e-06	-43.5	9.08	0
Intergenic	Intergenic	Intergenic	Intragenic		TIP	LMM	Synonymous			574227	ATATTA	AAATTA	0.0567	0.00132	1.47e-06	59.7	12.0	1
Intergenic	Intergenic	Intergenic	Intragenic		TYLT	LMM	Synonymous			574227	ATATTA	AAATTA	0.0567	0.0317	2.85e-06	63.6	13.2	1
Intergenic	Intergenic	Intergenic	Intragenic		TIP	LMM	Synonymous			574243	CTTGCTCTTGTTTCTCTTTTAATTTCTTTTC	CTTGCTCTTGCTTCTCTTTTAATTTCTTTTC	0.871	0.234	2.02e-06	-43.4	8.85	0
Intergenic	Intergenic	Intergenic	Intragenic		ENRO	LMM	Synonymous			574736	TTTAT	ATTAT	0.0258	0.0184	1.07e-06	5.44	1.08	0
Intergenic	Intergenic	Intergenic	Intragenic		TIP	FEM	Synonymous			576532	ATTG	ATTA	0.356	7.66e-14	5.18e-06	-37.4	7.96	2
Intergenic	Intergenic	Intergenic	Intragenic		TYLT	FEM	Synonymous			576532	ATTG	ATTA	0.356	3.23e-15	7.14e-07	-47.3	9.21	2
Intergenic	Intergenic	Intergenic	Intragenic		TIP	LMM	Synonymous			576532	ATTG	ATTA	0.356	7.66e-14	7.98e-08	-36.4	6.52	2
Intergenic	Intergenic	Intergenic	Intragenic		TIP	LMM	Synonymous			576615	ATACACAAAATATTTATGTTGAAATTTAACACTATTTTTAATGTATGAAATTAAATAAAAAAACTAT	ATACACAAAATATTTATGTTGAAATTTAACACTATTTTTTAATGCCTGAAATTAAATAAAAAACTAT	0.83	0.00295	1.41e-06	-38.4	7.72	0
Intergenic	Intergenic	Intergenic	Intragenic		TIP	LMM	Synonymous			580994	TCGA	GTGA	0.897	0.213	2.52e-07	-52.7	9.86	0
Intergenic	Intergenic	Intergenic	Intragenic		TIP	LMM	Synonymous			581037	TTCGC	TTCTC	0.897	0.213	2.52e-07	-52.7	9.86	0
Intergenic	Intergenic	Intergenic	Intragenic		TIP	LMM	Synonymous			581089	CAAAATGCTGTTTGATTGCAT	TTGAATGCTATTTGATTGCAT	0.866	0.0185	2.63e-06	-42.2	8.71	0
Intergenic	Intergenic	Intergenic	Intragenic		TIP	LMM	Synonymous			581237	TA	TT	0.897	0.213	2.52e-07	-52.7	9.86	0
Intergenic	Intergenic	Intergenic	Intragenic		TIP	LMM	Synonymous			589497	ATCTTATTTTTTTAAAATATTTATT	AGTATTATGGGGTATAACTTTTATA	0.139	6.579999999999999e-23	4.66e-06	-40.6	8.62	0
Intergenic	Intergenic	Intergenic	Intragenic		TYLT	FEM	Synonymous			589570	GGAAAAAAAATTATG	CAGGAGAAATTAATG	0.16	1.81e-08	1.8e-06	50.5	10.2	0
Intergenic	Intergenic	Intergenic	Intragenic		TYLT	FEM	Synonymous			590469	TTGTCGCCT	TTGCTGCTT	0.253	3.86e-08	5.31e-06	49.3	10.5	0
Intergenic	Intergenic	Intergenic	Intragenic		GAM	FEM	Synonymous			590560	GAAGGA	GAAGAG	0.206	3.64e-10	3.23e-06	113.0	23.6	1
Intergenic	Intergenic	Intergenic	Intragenic		TYLT	FEM	Synonymous			590560	GAAGGA	GAAGAG	0.206	1.54e-11	5.75e-07	55.7	10.7	1
Intergenic	Intergenic	Intergenic	Intragenic		ENRO	FEM	Synonymous			590586	TC	CA	0.206	7.13e-08	5.84e-06	2.66	0.569	5
Intergenic	Intergenic	Intergenic	Intragenic		GAM	FEM	Synonymous			590586	TC	CA	0.206	1.34e-14	2.16e-09	147.0	23.3	5
Intergenic	Intergenic	Intergenic	Intragenic		TIP	FEM	Synonymous			590586	TC	CA	0.206	4.17e-15	5.03e-07	49.1	9.41	5
Intergenic	Intergenic	Intergenic	Intragenic		TUL	FEM	Synonymous			590586	TC	CA	0.206	5.5e-10	3.58e-07	123.0	23.2	5
Intergenic	Intergenic	Intergenic	Intragenic		TYLT	FEM	Synonymous			590586	TC	CA	0.206	8.1e-17	3.16e-10	70.5	10.6	5
Intergenic	Intergenic	Intergenic	Intragenic		ENRO	LMM	Synonymous			590586	TC	CA	0.206	7.13e-08	1.05e-06	3.07	0.608	5
Intergenic	Intergenic	Intergenic	Intragenic		CTET	FEM	Synonymous			590650	TATTTAAAATGTG	TATTAAAAGGCA	0.0309	0.0659	1.99e-06	11.0	2.24	1
Intergenic	Intergenic	Intergenic	Intragenic		CTET	LMM	Synonymous			590650	TATTTAAAATGTG	TATTAAAAGGCA	0.0309	0.0659	1.99e-06	10.1	2.07	1
Intergenic	Intergenic	Intergenic	Intragenic		TIP	FEM	Synonymous			593117	CA	TG	0.959	0.00736	1.11e-08	192.0	32.1	0
Intergenic	Intergenic	Intergenic	Intragenic		TIP	FEM	Synonymous			593161	G	A	0.959	0.00736	1.11e-08	192.0	32.1	0
Intergenic	Intergenic	Intergenic	Intragenic		TIP	FEM	Synonymous			593200	TTTGAAAAAAAGTAT	TTCGAAAAAAGTAT	0.959	0.00736	1.11e-08	192.0	32.1	0
Intergenic	Intergenic	Intergenic	Intragenic		TIP	FEM	Synonymous			593240	AGCGC	AGTGT	0.959	0.00736	1.11e-08	192.0	32.1	0
Intergenic	Intergenic	Intergenic	Intragenic		TIP	FEM	Synonymous			593292	C	A	0.959	0.00736	1.11e-08	192.0	32.1	0
Intergenic	Intergenic	Intergenic	Intragenic		GAM	FEM	Synonymous			611431	ATAAAA	TACACT	0.119	3.1400000000000003e-37	2.01e-06	155.0	31.7	1
Intergenic	Intergenic	Intergenic	Intragenic		TYLT	FEM	Synonymous			611431	ATAAAA	TACACT	0.119	2.25e-42	3.18e-06	70.1	14.6	1
Intergenic	Intergenic	Intergenic	Intragenic		GAM	FEM	Synonymous			617073	G	T	0.0515	1.17e-35	1.82e-10	246.0	36.5	5
Intergenic	Intergenic	Intergenic	Intragenic		TIP	FEM	Synonymous			617073	G	T	0.0515	4.37e-27	2.69e-10	96.1	14.4	5
Intergenic	Intergenic	Intergenic	Intragenic		TUL	FEM	Synonymous			617073	G	T	0.0515	7.64e-48	9.18e-10	231.0	35.7	5
Intergenic	Intergenic	Intergenic	Intragenic		TYLT	FEM	Synonymous			617073	G	T	0.0515	3.16e-40	1.04e-12	125.0	16.3	5
Intergenic	Intergenic	Intergenic	Intragenic		TUL	LMM	Synonymous			617073	G	T	0.0515	7.64e-48	1.78e-06	157.0	31.8	5
Intergenic	Intergenic	Intergenic	Intragenic		TYLT	LMM	Synonymous			617073	G	T	0.0515	3.16e-40	2.79e-08	84.7	14.6	5
Intergenic	Intergenic	Intergenic	Intragenic		GAM	FEM	Synonymous			620878	C	T	0.0206	4.59e-35	3.65e-06	253.0	52.9	2
Intergenic	Intergenic	Intergenic	Intragenic		TUL	FEM	Synonymous			620878	C	T	0.0206	1.28e-46	2.53e-08	291.0	50.0	2
Intergenic	Intergenic	Intergenic	Intragenic		TUL	LMM	Synonymous			620878	C	T	0.0206	1.28e-46	2.41e-06	224.0	46.0	2
Intergenic	Intergenic	Intergenic	Intragenic		TIP	LMM	Synonymous			622953	CAACTGTTTTATAG	GAACTGTTTTATAG	0.0619	3.4000000000000004e-27	2.06e-11	78.5	11.0	0
Intergenic	Intergenic	Intergenic	Intragenic		TIP	FEM	Synonymous			622978	T	C	0.0412	0.00736	1.11e-08	-192.0	32.1	0
Intergenic	Intergenic	Intergenic	Intragenic		GAM	FEM	Synonymous			62381	ATTTTTTTTACAAAAAAAATATAATTTATTATAC	ATTTTTTTTACAAAAAAAAATATAATTTATTATAC	0.201	1.28e-06	1.84e-07	122.0	22.5	2
Intergenic	Intergenic	Intergenic	Intragenic		TIP	FEM	Synonymous			62381	ATTTTTTTTACAAAAAAAATATAATTTATTATAC	ATTTTTTTTATAAAAAAAATATAATTTATTATAC	0.402	0.00052	2.03e-08	-41.3	7.03	0
Intergenic	Intergenic	Intergenic	Intragenic		TIP	FEM	Synonymous			62381	ATTTTTTTTACAAAAAAAATATAATTTATTATAC	ATTTTTTTTACAAAAAAAAATATAATTTATTATAC	0.201	1.15e-08	1.18e-07	48.6	8.82	2
Intergenic	Intergenic	Intergenic	Intragenic		TYLT	FEM	Synonymous			62381	ATTTTTTTTACAAAAAAAATATAATTTATTATAC	ATTTTTTTTACAAAAAAAAATATAATTTATTATAC	0.201	4.91e-07	7.05e-08	57.8	10.3	2
Intergenic	Intergenic	Intergenic	Intragenic		TIP	FEM	Synonymous			625015	ATCTATATATTT	ATCTATGTATTT	0.0412	0.00736	1.11e-08	-192.0	32.1	0
Intergenic	Intergenic	Intergenic	Intragenic		TIP	FEM	Synonymous			625050	C	T	0.0412	0.00736	1.11e-08	-192.0	32.1	0
Intergenic	Intergenic	Intergenic	Intragenic		TIP	FEM	Synonymous			625089	A	G	0.0412	0.00736	1.11e-08	-192.0	32.1	0
Intergenic	Intergenic	Intergenic	Intragenic		TIP	LMM	Synonymous			626266	A	C	0.907	1.07e-12	5.53e-12	-70.4	9.58	0
Intergenic	Intergenic	Intergenic	Intragenic		TIP	FEM	Synonymous			626333	CAC	CAT	0.0412	0.00736	1.11e-08	-192.0	32.1	0
Intergenic	Intergenic	Intergenic	Intragenic		TIP	FEM	Synonymous			626370	TTTAAAACACTAC	TTTAAAAACATTAC	0.0361	1.54e-13	5.45e-07	-169.0	32.5	0
Intergenic	Intergenic	Intergenic	Intragenic		TIP	FEM	Synonymous			628963	T	C	0.0412	0.00736	1.11e-08	-192.0	32.1	0
Intergenic	Intergenic	Intergenic	Intragenic		TIP	FEM	Synonymous			629330	G	A	0.0412	0.00736	1.11e-08	-192.0	32.1	0
Intergenic	Intergenic	Intergenic	Intragenic		TIP	FEM	Synonymous			633552	A	G	0.0412	0.00736	1.11e-08	-192.0	32.1	0
Intergenic	Intergenic	Intergenic	Intragenic		TIP	FEM	Synonymous			633668	A	G	0.0412	0.00736	1.11e-08	-192.0	32.1	0
Intergenic	Intergenic	Intergenic	Intragenic		TIP	FEM	Synonymous			633699	GATT	AATT	0.0412	0.00736	1.11e-08	-192.0	32.1	0
Intergenic	Intergenic	Intergenic	Intragenic		ENRO	LMM	Synonymous			641458	TTTCATATTTAAAAATTAGCCT	CCTACGTTTCCCAGTTTAAGCA	0.0155	0.0725	6.84e-07	7.03	1.37	0
Intergenic	Intergenic	Intergenic	Intragenic		GAM	FEM	Synonymous			64180	GTTTTATGCT	TATAAATTCT	0.0722	0.00485	6.12e-09	-188.0	30.7	4
Intergenic	Intergenic	Intergenic	Intragenic		TUL	FEM	Synonymous			64180	GTTTTATGCT	TATAAATTCT	0.0722	0.0239	2.86e-08	-174.0	30.1	4
Intergenic	Intergenic	Intergenic	Intragenic		TYLT	FEM	Synonymous			64180	GTTTTATGCT	TATAAATTCT	0.0722	0.00793	3.84e-08	-81.9	14.3	4
Intergenic	Intergenic	Intergenic	Intragenic		GAM	LMM	Synonymous			64180	GTTTTATGCT	TATAAATTCT	0.0722	0.00485	7.18e-07	-148.0	28.9	4
Intergenic	Intergenic	Intergenic	Intragenic		TUL	LMM	Synonymous			64180	GTTTTATGCT	TATAAATTCT	0.0722	0.0239	3.09e-06	-137.0	28.6	4
Intergenic	Intergenic	Intergenic	Intragenic		TIP	FEM	Synonymous			643750	AGTTATCATAAAA	AGTTATTGTGAAA	0.0412	0.00736	1.11e-08	-192.0	32.1	0
Intergenic	Intergenic	Intergenic	Intragenic		TIP	FEM	Synonymous			645662	TTAT	TT	0.0412	0.00736	1.11e-08	-192.0	32.1	0
Intergenic	Intergenic	Intergenic	Intragenic		TIP	FEM	Synonymous			649744	AATTTT	ATTGTT	0.959	0.00736	1.11e-08	192.0	32.1	0
Intergenic	Intergenic	Intergenic	Intragenic		TIP	FEM	Synonymous			649768	CTGTTA	TTGTTG	0.959	0.00736	1.11e-08	192.0	32.1	0
Intergenic	Intergenic	Intergenic	Intragenic		TIP	FEM	Synonymous			649783	AGAGACTA	AGAGGCTA	0.959	0.00736	1.11e-08	192.0	32.1	0
Intergenic	Intergenic	Intergenic	Intragenic		TIP	FEM	Synonymous			649798	G	A	0.959	0.00736	1.11e-08	192.0	32.1	0
Intergenic	Intergenic	Intergenic	Intragenic		TIP	FEM	Synonymous			649818	T	C	0.0412	0.00736	1.11e-08	-192.0	32.1	0
Intergenic	Intergenic	Intergenic	Intragenic		TIP	FEM	Synonymous			649841	GTG	ATA	0.0412	0.00736	1.11e-08	-192.0	32.1	0
Intergenic	Intergenic	Intergenic	Intragenic		TIP	LMM	Synonymous			651718	C	A	0.541	0.0678	3.74e-07	-33.6	6.38	0
Intergenic	Intergenic	Intergenic	Intragenic		ENRO	LMM	Synonymous			657958	G	A	0.0155	0.153	5.78e-09	8.21	1.35	0
Intergenic	Intergenic	Intergenic	Intragenic		TIP	LMM	Synonymous			657972	A	G	0.521	0.122	4.27e-06	-30.5	6.44	0
Intergenic	Intergenic	Intergenic	Intragenic		TIP	LMM	Synonymous			662611	G	A	0.505	0.027	3.21e-06	-29.5	6.14	0
Intergenic	Intergenic	Intergenic	Intragenic		TIP	LMM	Synonymous			662668	TTCATTAAATGA	TTCATTAATGA	0.515	0.0507	1.96e-06	-30.7	6.25	0
Intergenic	Intergenic	Intergenic	Intragenic		TIP	LMM	Synonymous			662688	TGTAGTTAACAATATACTAA	TGTAGTTGGCAATATGCTAT	0.495	0.0135	1.86e-06	-29.9	6.08	0
Intergenic	Intergenic	Intergenic	Intragenic		TIP	LMM	Synonymous			662896	T	A	0.412	0.0239	2.21e-07	34.8	6.48	0
Intergenic	Intergenic	Intergenic	Intragenic		TIP	LMM	Synonymous			665720	TATACTATTAAAGTAGTTTATATTTTTTCT	TATGCTATAAAAGTAGTTTATATTTTTTCT	0.521	0.068	1.45e-06	-31.4	6.32	0
Intergenic	Intergenic	Intergenic	Intragenic		TIP	LMM	Synonymous			665780	TA	CA	0.515	0.0507	6.67e-07	-32.4	6.29	0
Intergenic	Intergenic	Intergenic	Intragenic		TIP	LMM	Synonymous			665785	TAACCCT	TAAACCCT	0.51	0.0373	9.16e-07	-31.6	6.23	0
Intergenic	Intergenic	Intergenic	Intragenic		TIP	LMM	Synonymous			665796	C	A	0.51	0.0373	9.16e-07	-31.6	6.23	0
Intergenic	Intergenic	Intergenic	Intragenic		TIP	LMM	Synonymous			665802	AAAACTAAATAAAAAAATAAGAGCTTCTTTTAATTAAAAAAGATGCTCC	AAAATATTTAAACAAACATAATTATTTGTCCAAATATTC	0.495	0.0135	1.95e-06	-29.8	6.07	0
Intergenic	Intergenic	Intergenic	Intragenic		TIP	LMM	Synonymous			665930	GATCTGAAGAAA	GATTTGAAAAAA	0.531	0.0579	7.33e-07	-31.9	6.23	0
Intergenic	Intergenic	Intergenic	Intragenic		GAM	FEM	Synonymous			67044	C	T	0.216	0.816	5.91e-07	-183.0	35.3	2
Intergenic	Intergenic	Intergenic	Intragenic		TIP	FEM	Synonymous			67044	C	T	0.216	0.886	3.42e-09	-83.8	13.5	2
Intergenic	Intergenic	Intergenic	Intragenic		TYLT	FEM	Synonymous			67044	C	T	0.216	0.453	5.87e-07	-84.0	16.2	2
Intergenic	Intergenic	Intergenic	Intragenic		TIP	LMM	Synonymous			679108	GTTTTTTTATAATG	GTTTTTTATAATG	0.258	5.36e-11	1.04e-06	32.7	6.48	0
Intergenic	Intergenic	Intergenic	Intragenic		TIP	FEM	Synonymous			680846	ATTTTTTTTATAAAAAAATATAGCCG	ATTTTTTTTATAAAAAAATATAGCCA	0.139	3.76e-15	6.09e-07	47.8	9.24	0
Intergenic	Intergenic	Intergenic	Intragenic		ENRO	FEM	Synonymous			700556	GA	GG	0.954	0.647	1.77e-06	-8.21	1.66	0
Intergenic	Intergenic	Intergenic	Intragenic		ENRO	FEM	Synonymous			700643	A	G	0.954	0.647	1.77e-06	-8.21	1.66	0
Intergenic	Intergenic	Intergenic	Intragenic		TIP	FEM	Synonymous			703058	GCTTTTTTTGGC	GCTTTTTTGGC	0.835	0.0499	2.64e-09	-93.7	15.0	0
Intergenic	Intergenic	Intergenic	Intragenic		TIP	FEM	Synonymous			703186	C	T	0.716	4.73e-08	1.48e-08	-54.1	9.11	1
Intergenic	Intergenic	Intergenic	Intragenic		TIP	LMM	Synonymous			703186	C	T	0.716	4.73e-08	1.8e-06	-35.5	7.2	1
Intergenic	Intergenic	Intergenic	Intragenic		TIP	FEM	Synonymous			703192	TAAGTTATGT	ATAATTACTC	0.711	3.82e-07	7.7e-07	-49.2	9.6	0
Intergenic	Intergenic	Intergenic	Intragenic		TIP	FEM	Synonymous			703205	TTCTGTTCATAATAA	TTGTGGCCTGAATGG	0.716	4.73e-08	1.48e-08	-54.1	9.11	1
Intergenic	Intergenic	Intergenic	Intragenic		TIP	LMM	Synonymous			703205	TTCTGTTCATAATAA	TTGTGGCCTGAATGG	0.716	4.73e-08	1.8e-06	-35.5	7.2	1
Intergenic	Intergenic	Intergenic	Intragenic		TIP	FEM	Synonymous			703225	TGAA	TGGA	0.711	3.82e-07	7.7e-07	-49.2	9.6	0
Intergenic	Intergenic	Intergenic	Intragenic		GAM	FEM	Synonymous			7052	AGT	AGC	0.186	2.07e-06	2.33e-16	267.0	29.5	7
Intergenic	Intergenic	Intergenic	Intragenic		TIP	FEM	Synonymous			7052	AGT	AGC	0.186	5.31e-07	4.03e-08	73.7	12.8	7
Intergenic	Intergenic	Intergenic	Intragenic		TUL	FEM	Synonymous			7052	AGT	AGC	0.186	0.000349	2.79e-16	258.0	28.6	7
Intergenic	Intergenic	Intergenic	Intragenic		TYLT	FEM	Synonymous			7052	AGT	AGC	0.186	1.32e-05	1.77e-16	123.0	13.5	7
Intergenic	Intergenic	Intergenic	Intragenic		GAM	LMM	Synonymous			7052	AGT	AGC	0.186	2.07e-06	2.52e-16	168.0	18.7	7
Intergenic	Intergenic	Intergenic	Intragenic		TIP	LMM	Synonymous			7052	AGT	AGC	0.186	5.31e-07	6.31e-12	61.8	8.43	7
Intergenic	Intergenic	Intergenic	Intragenic		TUL	LMM	Synonymous			7052	AGT	AGC	0.186	0.000349	1.42e-10	133.0	19.6	7
Intergenic	Intergenic	Intergenic	Intragenic		TYLT	LMM	Synonymous			7052	AGT	AGC	0.186	1.32e-05	2.22e-15	76.0	8.81	7
Intergenic	Intergenic	Intergenic	Intragenic		GAM	LMM	Synonymous			70755	G	A	0.402	0.063	3.68e-08	87.2	15.2	0
Intergenic	Intergenic	Intergenic	Intragenic		GAM	FEM	Synonymous			712841	T	C	0.0928	0.0205	6.59e-07	196.0	38.0	1
Intergenic	Intergenic	Intergenic	Intragenic		TIP	FEM	Synonymous			712841	T	C	0.0928	0.000735	4.74e-09	89.5	14.6	1
Intergenic	Intergenic	Intergenic	Intragenic		GAM	FEM	Synonymous			712846	A	G	0.0928	0.0205	6.59e-07	196.0	38.0	1
Intergenic	Intergenic	Intergenic	Intragenic		TIP	FEM	Synonymous			712846	A	G	0.0928	0.000735	4.74e-09	89.5	14.6	1
Intergenic	Intergenic	Intergenic	Intragenic		GAM	FEM	Synonymous			712851	CA	TC	0.0928	0.0205	6.59e-07	196.0	38.0	1
Intergenic	Intergenic	Intergenic	Intragenic		TIP	FEM	Synonymous			712851	CA	TC	0.0928	0.000735	4.74e-09	89.5	14.6	1
Intergenic	Intergenic	Intergenic	Intragenic		GAM	FEM	Synonymous			713447	ATTTTTTTAAACACAAAAACCCCCCATT	ATTTTTTTAAACACAAAAACCCCCATT	0.253	1.61e-05	2.27e-08	268.0	45.8	2
Intergenic	Intergenic	Intergenic	Intragenic		TIP	FEM	Synonymous			713447	ATTTTTTTAAACACAAAAACCCCCCATT	ATTTTTTTTAAACACAAAAACCCCCATT	0.521	1.2e-11	2.99e-12	-60.4	8.07	0
Intergenic	Intergenic	Intergenic	Intragenic		TIP	FEM	Synonymous			713447	ATTTTTTTAAACACAAAAACCCCCCATT	ATTTTTTTAAACACAAAAACCCCCATT	0.253	3.58e-07	2.34e-10	118.0	17.6	2
Intergenic	Intergenic	Intergenic	Intragenic		TYLT	FEM	Synonymous			713447	ATTTTTTTAAACACAAAAACCCCCCATT	ATTTTTTTAAACACAAAAACCCCCATT	0.253	1.36e-06	1.61e-06	107.0	21.6	2
Intergenic	Intergenic	Intergenic	Intragenic		GAM	FEM	Synonymous			713477	G	A	0.582	1.1e-06	5.9e-11	-187.0	26.9	3
Intergenic	Intergenic	Intergenic	Intragenic		TIP	FEM	Synonymous			713477	G	A	0.582	1.81e-08	1.8e-17	-92.0	9.74	3
Intergenic	Intergenic	Intergenic	Intragenic		TUL	FEM	Synonymous			713477	G	A	0.582	0.00222	2.89e-07	-145.0	27.3	3
Intergenic	Intergenic	Intergenic	Intragenic		TYLT	FEM	Synonymous			713477	G	A	0.582	9.07e-07	6.13e-09	-77.3	12.7	3
Intergenic	Intergenic	Intergenic	Intragenic		TIP	FEM	Synonymous			717148	ATCG	GTCG	0.577	3.06e-11	7.32e-11	-65.9	9.52	0
Intergenic	Intergenic	Intergenic	Intragenic		GAM	FEM	Synonymous			717169	ACATTTTTTATTTATTTTTCTG	ACATTTTTTTATTTATTTTTCTG	0.552	3.81e-09	4.73e-06	-119.0	25.3	1
Intergenic	Intergenic	Intergenic	Intragenic		TIP	FEM	Synonymous			717169	ACATTTTTTATTTATTTTTCTG	ACATTTTTTTATTTATTTTTCTG	0.552	1.55e-12	8.88e-11	-64.7	9.39	1
Intergenic	Intergenic	Intergenic	Intragenic		GAM	FEM	Synonymous			717198	T	C	0.567	1.47e-09	2.85e-06	-116.0	24.0	1
Intergenic	Intergenic	Intergenic	Intragenic		TIP	FEM	Synonymous			717198	T	C	0.567	2.25e-13	1.7e-11	-63.5	8.84	1
Intergenic	Intergenic	Intergenic	Intragenic		GAM	FEM	Synonymous			717209	T	C	0.557	1.43e-09	2.96e-07	-135.0	25.3	3
Intergenic	Intergenic	Intergenic	Intragenic		TIP	FEM	Synonymous			717209	T	C	0.557	7.7e-13	8.79e-12	-68.7	9.41	3
Intergenic	Intergenic	Intergenic	Intragenic		TUL	FEM	Synonymous			717209	T	C	0.557	1.22e-05	2.14e-06	-122.0	24.8	3
Intergenic	Intergenic	Intergenic	Intragenic		TYLT	FEM	Synonymous			717209	T	C	0.557	2.7e-10	1.81e-06	-58.0	11.8	3
Intergenic	Intergenic	Intergenic	Intragenic		GAM	FEM	Synonymous			717224	TAAAAAATTAATTTTATTT	TAAAAAAATTTAATTTTATTT	0.552	4.82e-10	4.02e-07	-130.0	24.6	2
Intergenic	Intergenic	Intergenic	Intragenic		TIP	FEM	Synonymous			717224	TAAAAAATTAATTTTATTT	TAAAAAAATTTAATTTTATTT	0.552	2.93e-13	1.89e-11	-65.7	9.18	2
Intergenic	Intergenic	Intergenic	Intragenic		TUL	FEM	Synonymous			717224	TAAAAAATTAATTTTATTT	TAAAAAAATTTAATTTTATTT	0.552	4.75e-06	1.93e-06	-118.0	24.1	2
Intergenic	Intergenic	Intergenic	Intragenic		TIP	FEM	Synonymous			717301	T	C	0.134	0.00221	3.66e-06	72.6	15.2	0
Intergenic	Intergenic	Intergenic	Intragenic		GAM	FEM	Synonymous			717302	G	T	0.546	1.62e-10	1.06e-09	-142.0	22.1	3
Intergenic	Intergenic	Intergenic	Intragenic		TIP	FEM	Synonymous			717302	G	T	0.546	1.71e-13	2.81e-14	-67.9	8.21	3
Intergenic	Intergenic	Intergenic	Intragenic		TUL	FEM	Synonymous			717302	G	T	0.546	1.75e-06	1.13e-08	-130.0	21.7	3
Intergenic	Intergenic	Intergenic	Intragenic		TYLT	FEM	Synonymous			717302	G	T	0.546	1.73e-11	4.62e-08	-59.2	10.4	3
Intergenic	Intergenic	Intergenic	Intragenic		TIP	FEM	Synonymous			718757	CTTACTACAACTAAGATAAATTTAGACATTTAAAATTGGATAAAATA	CTTACTACAACTAAGATAAATTTAGACATTTAAAAATTGGATAAAATA	0.129	0.000494	1.52e-07	79.1	14.5	0
Intergenic	Intergenic	Intergenic	Intragenic		GAM	FEM	Synonymous			718806	TATAGATAGCTTATGTAAAAGAGCTTTT	TATAGATAGCTTATGTAAAAGAGATTTT	0.0928	0.00587	9.86e-11	288.0	41.9	6
Intergenic	Intergenic	Intergenic	Intragenic		TIL	FEM	Synonymous			718806	TATAGATAGCTTATGTAAAAGAGCTTTT	TATAGATAGCTTATGTAAAAGAGATTTT	0.0928	2.59e-11	4.01e-06	113.0	23.8	6
Intergenic	Intergenic	Intergenic	Intragenic		TIP	FEM	Synonymous			718806	TATAGATAGCTTATGTAAAAGAGCTTTT	TATAGATAGCTTATGTAAAAGAGATTTT	0.0928	1.07e-12	4.09e-19	149.0	14.8	6
Intergenic	Intergenic	Intergenic	Intragenic		TUL	FEM	Synonymous			718806	TATAGATAGCTTATGTAAAAGAGCTTTT	TATAGATAGCTTATGTAAAAGAGATTTT	0.0928	0.308	5.72e-07	221.0	42.6	6
Intergenic	Intergenic	Intergenic	Intragenic		TYLT	FEM	Synonymous			718806	TATAGATAGCTTATGTAAAAGAGCTTTT	TATAGATAGCTTATGTAAAAGAGATTTT	0.0928	0.0364	5.2e-09	121.0	19.7	6
Intergenic	Intergenic	Intergenic	Intragenic		GAM	LMM	Synonymous			718806	TATAGATAGCTTATGTAAAAGAGCTTTT	TATAGATAGCTTATGTAAAAGAGATTTT	0.0928	0.00587	4.88e-06	131.0	27.9	6
Intergenic	Intergenic	Intergenic	Intragenic		TIP	LMM	Synonymous			718806	TATAGATAGCTTATGTAAAAGAGCTTTT	TATAGATAGCTTATGTAAAAGAGATTTT	0.0928	1.07e-12	3.9e-08	69.2	12.1	6
Intergenic	Intergenic	Intergenic	Intragenic		TIP	FEM	Synonymous			718838	TAATAAATGTAGAG	TAATAAATGTAAAA	0.129	0.000494	1.18e-10	103.0	15.1	0
Intergenic	Intergenic	Intergenic	Intragenic		TIP	FEM	Synonymous			718874	G	A	0.129	0.000494	1.18e-10	103.0	15.1	0
Intergenic	Intergenic	Intergenic	Intragenic		TIP	FEM	Synonymous			721869	A	G	0.067	2.9800000000000003e-27	1.41e-07	263.0	48.0	2
Intergenic	Intergenic	Intergenic	Intragenic		TIP	LMM	Synonymous			721869	A	G	0.067	2.9800000000000003e-27	1.66e-12	79.5	10.5	2
Intergenic	Intergenic	Intergenic	Intragenic		TYLT	LMM	Synonymous			721869	A	G	0.067	0.175	3.82e-06	59.0	12.4	2
Intergenic	Intergenic	Intergenic	Intragenic		TIP	FEM	Synonymous			721906	CTTTTTTTGTCCTAGTGG	CTTTTTTGTCCTCAGTAT	0.108	0.00235	7.14e-09	103.0	17.0	0
Intergenic	Intergenic	Intergenic	Intragenic		TIP	FEM	Synonymous			721935	GTTTTTTGC	GCTTTTTTGC	0.108	0.00235	7.14e-09	103.0	17.0	0
Intergenic	Intergenic	Intergenic	Intragenic		ENRO	LMM	Synonymous			734314	AATGAACCCGGGGT	AATGAACCTAATTGGGC	0.0619	0.0691	5.15e-06	3.41	0.727	0
Intergenic	Intergenic	Intergenic	Intragenic		ENRO	LMM	Synonymous			736233	TATACCAAAAATAAGC	TATACCAAAAAATAAGC	0.881	0.00728	1.63e-07	-2.92	0.537	0
Intergenic	Intergenic	Intergenic	Intragenic		GAM	FEM	Synonymous			740240	TAGGTAT	TAGGTAC	0.665	3.35e-05	6.05e-07	-237.0	45.7	1
Intergenic	Intergenic	Intergenic	Intragenic		GAM	FEM	Synonymous			740240	TAGGTAT	TAGGTGC	0.263	9.41e-05	2.31e-06	237.0	48.6	2
Intergenic	Intergenic	Intergenic	Intragenic		TIP	FEM	Synonymous			740240	TAGGTAT	TAGGTAC	0.665	3.01e-09	2.98e-08	-102.0	17.7	1
Intergenic	Intergenic	Intergenic	Intragenic		TIP	FEM	Synonymous			740240	TAGGTAT	TAGGTGC	0.263	7.19e-06	4.93e-08	107.0	18.7	2
Intergenic	Intergenic	Intergenic	Intragenic		ENRO	LMM	Synonymous			740240	TAGGTAT	TAGGTGC	0.263	6.84e-10	1.3e-06	2.86	0.572	2
Intergenic	Intergenic	Intergenic	Intragenic		TIP	LMM	Synonymous			740240	TAGGTAT	TAAGTAT	0.0722	0.000261	1.15e-10	71.1	10.4	0
Intergenic	Intergenic	Intergenic	Intragenic		TIP	LMM	Synonymous			740253	A	G	0.0722	0.000261	1.15e-10	71.1	10.4	0
Intergenic	Intergenic	Intergenic	Intragenic		TIP	LMM	Synonymous			740260	C	T	0.928	0.000261	1.15e-10	-71.1	10.4	0
Intergenic	Intergenic	Intergenic	Intragenic		TIP	LMM	Synonymous			740262	T	A	0.0722	0.000261	1.15e-10	71.1	10.4	0
Intergenic	Intergenic	Intergenic	Intragenic		GAM	FEM	Synonymous			740958	CAAAAAATC	CAAAAAATA	0.103	0.419	8.48e-07	-215.0	42.2	2
Intergenic	Intergenic	Intergenic	Intragenic		TUL	FEM	Synonymous			740958	CAAAAAATC	CAAAAAATA	0.103	0.367	1.07e-06	-207.0	41.0	2
Intergenic	Intergenic	Intergenic	Intragenic		TYLT	FEM	Synonymous			740958	CAAAAAATC	CAAAAAATA	0.103	0.455	1.16e-06	-97.9	19.4	2
Intergenic	Intergenic	Intergenic	Intragenic		TIP	LMM	Synonymous			740971	CTA	TTA	0.923	8.52e-05	6.39e-10	-65.8	10.1	0
Intergenic	Intergenic	Intergenic	Intragenic		TIP	LMM	Synonymous			740971	CTA	TTG	0.0722	0.000261	1.15e-10	71.1	10.4	0
Intergenic	Intergenic	Intergenic	Intragenic		TIP	LMM	Synonymous			741327	G	T	0.0722	0.000261	1.15e-10	71.1	10.4	0
Intergenic	Intergenic	Intergenic	Intragenic		TIP	LMM	Synonymous			741339	C	T	0.0722	0.000261	1.15e-10	71.1	10.4	0
Intergenic	Intergenic	Intergenic	Intragenic		TIP	LMM	Synonymous			741956	TCCATTTTTTGTCTTTCG	TCCATTTTTTTGTGTTTTG	0.0773	0.00417	1.36e-08	60.9	10.3	0
Intergenic	Intergenic	Intergenic	Intragenic		TIP	LMM	Synonymous			744008	T	A	0.0722	0.000261	1.15e-10	71.1	10.4	0
Intergenic	Intergenic	Intergenic	Intragenic		TIP	LMM	Synonymous			744016	TAGTGAGT	TAGAGAGA	0.0722	0.000261	1.15e-10	71.1	10.4	0
Intergenic	Intergenic	Intergenic	Intragenic		TIP	LMM	Synonymous			744995	CTTTTAC	CTTTTAT	0.0722	0.000261	1.15e-10	71.1	10.4	0
Intergenic	Intergenic	Intergenic	Intragenic		TIP	LMM	Synonymous			745019	TG	TA	0.804	0.0392	2.86e-06	-37.8	7.84	0
Intergenic	Intergenic	Intergenic	Intragenic		TIP	LMM	Synonymous			745031	TCTTTTTTTGGCAC	TCTTTTCTTTGGCAC	0.804	0.0392	2.86e-06	-37.8	7.84	0
Intergenic	Intergenic	Intergenic	Intragenic		TIP	LMM	Synonymous			745031	TCTTTTTTTGGCAC	TCTTTTTTGGCAC	0.0722	0.000261	1.15e-10	71.1	10.4	0
Intergenic	Intergenic	Intergenic	Intragenic		TIP	LMM	Synonymous			745046	TTTTATTTC	TTTTTTC	0.804	0.0392	2.86e-06	-37.8	7.84	0
Intergenic	Intergenic	Intergenic	Intragenic		TIP	LMM	Synonymous			745073	TAATAAAAAATAGT	CAATTAAATATAGT	0.82	1.1e-06	2.35e-08	-44.6	7.66	0
Intergenic	Intergenic	Intergenic	Intragenic		TIP	LMM	Synonymous			745073	TAATAAAAAATAGT	TAATTAAATATAGT	0.0825	1.99e-06	3.88e-09	63.6	10.3	0
Intergenic	Intergenic	Intergenic	Intragenic		TIP	LMM	Synonymous			745105	TGTATTTTTTTACATTAAAAAATTATATTTTT	TGTATTTTTTTACATTCAAAAAATTATATTTTT	0.067	0.000754	1.23e-09	69.5	10.9	0
Intergenic	Intergenic	Intergenic	Intragenic		ENRO	FEM	Synonymous			745168	GCAAAAATTCATTTTAC	GTAAAAATTTATTTTAC	0.0361	0.534	5.79e-08	9.18	1.62	0
Intergenic	Intergenic	Intergenic	Intragenic		TIP	LMM	Synonymous			745168	GCAAAAATTCATTTTAC	GCAAAAAATTATTTTAC	0.82	0.00426	4.9e-06	-35.7	7.59	0
Intergenic	Intergenic	Intergenic	Intragenic		TIP	LMM	Synonymous			745168	GCAAAAATTCATTTTAC	GTAAAAAATTATTTTAC	0.067	0.000754	1.23e-09	69.5	10.9	0
Intergenic	Intergenic	Intergenic	Intragenic		TIP	LMM	Synonymous			745207	CAAAAGGGAAAAAATGAAATT	CAAAAGGGGAAAAATGAAATT	0.067	0.000754	1.23e-09	69.5	10.9	0
Intergenic	Intergenic	Intergenic	Intragenic		ENRO	FEM	Synonymous			745242	G	A	0.0412	0.588	5.08e-07	9.37	1.8	0
Intergenic	Intergenic	Intergenic	Intragenic		TIP	LMM	Synonymous			745245	A	G	0.155	0.000135	2.02e-07	43.0	7.97	0
Intergenic	Intergenic	Intergenic	Intragenic		TIP	LMM	Synonymous			745268	C	T	0.067	0.000754	1.23e-09	69.5	10.9	0
Intergenic	Intergenic	Intergenic	Intragenic		ENRO	FEM	Synonymous			745301	ATGCA	ATGCC	0.0361	0.534	5.79e-08	9.18	1.62	0
Intergenic	Intergenic	Intergenic	Intragenic		ENRO	FEM	Synonymous			745336	TAAAAAAGGAAAACT	TAAAAAAAGGAAAACT	0.0361	0.534	5.79e-08	9.18	1.62	0
Intergenic	Intergenic	Intergenic	Intragenic		TIP	LMM	Synonymous			745410	G	A	0.067	0.000754	1.23e-09	69.5	10.9	0
Intergenic	Intergenic	Intergenic	Intragenic		TIP	LMM	Synonymous			745458	T	A	0.067	0.000754	1.23e-09	69.5	10.9	0
Intergenic	Intergenic	Intergenic	Intragenic		TIP	LMM	Synonymous			745473	T	C	0.067	0.000754	1.23e-09	69.5	10.9	0
Intergenic	Intergenic	Intergenic	Intragenic		TIP	LMM	Synonymous			745474	AAAG	AAAA	0.881	0.00456	9.03e-08	-48.7	8.76	0
Intergenic	Intergenic	Intergenic	Intragenic		ENRO	FEM	Synonymous			745482	CATAATG	CGTGTTG	0.0412	0.588	5.08e-07	9.37	1.8	0
Intergenic	Intergenic	Intergenic	Intragenic		TIP	LMM	Synonymous			745482	CATAATG	CATACTA	0.0722	0.0022	3.38e-09	65.7	10.6	0
Intergenic	Intergenic	Intergenic	Intragenic		TIP	LMM	Synonymous			745511	CT	CA	0.067	0.000754	1.23e-09	69.5	10.9	0
Intergenic	Intergenic	Intergenic	Intragenic		TIP	LMM	Synonymous			745617	T	C	0.067	0.000754	1.23e-09	69.5	10.9	0
Intergenic	Intergenic	Intergenic	Intragenic		ENRO	FEM	Synonymous			746650	GTGTAAAAAATTATTTTAC	GTGTAAAAATTTATTTTAC	0.0361	0.534	5.79e-08	9.18	1.62	0
Intergenic	Intergenic	Intergenic	Intragenic		ENRO	FEM	Synonymous			746698	G	A	0.0361	0.534	5.79e-08	9.18	1.62	0
Intergenic	Intergenic	Intergenic	Intragenic		TIP	LMM	Synonymous			746699	A	G	0.0722	0.0218	3.12e-07	56.9	10.7	0
Intergenic	Intergenic	Intergenic	Intragenic		TIP	LMM	Synonymous			746704	T	A	0.129	0.0457	1.7e-06	42.6	8.62	0
Intergenic	Intergenic	Intergenic	Intragenic		ENRO	FEM	Synonymous			746726	GTTG	ATTA	0.0361	0.534	5.79e-08	9.18	1.62	0
Intergenic	Intergenic	Intergenic	Intragenic		TIP	LMM	Synonymous			746749	ATCT	ATCC	0.835	3.54e-11	1.17e-09	-48.2	7.53	0
Intergenic	Intergenic	Intergenic	Intragenic		ENRO	FEM	Synonymous			746788	CG	CC	0.0412	0.588	5.08e-07	9.37	1.8	0
Intergenic	Intergenic	Intergenic	Intragenic		TIP	LMM	Synonymous			746895	G	A	0.067	0.000754	1.1e-08	65.0	10.9	0
Intergenic	Intergenic	Intergenic	Intragenic		TIP	LMM	Synonymous			746941	G	A	0.0722	0.000261	1.15e-10	71.1	10.4	0
Intergenic	Intergenic	Intergenic	Intragenic		TIP	LMM	Synonymous			746986	CAAGGGTTCCTTA	CAAAGGCTCTTTA	0.887	0.00215	2.92e-07	-46.6	8.77	0
Intergenic	Intergenic	Intergenic	Intragenic		TIP	LMM	Synonymous			746986	CAAGGGTTCCTTA	TAAAGGTTCATTA	0.0722	0.000261	1.15e-10	71.1	10.4	0
Intergenic	Intergenic	Intergenic	Intragenic		TIP	LMM	Synonymous			747100	T	C	0.0722	0.000261	1.15e-10	71.1	10.4	0
Intergenic	Intergenic	Intergenic	Intragenic		TIP	LMM	Synonymous			747888	GCTGT	ACTAT	0.799	0.0475	3.58e-06	-36.9	7.74	0
Intergenic	Intergenic	Intergenic	Intragenic		TIP	LMM	Synonymous			747888	GCTGT	GCTAT	0.201	0.0475	3.58e-06	36.9	7.74	0
Intergenic	Intergenic	Intergenic	Intragenic		TIP	LMM	Synonymous			747925	ATTTTTTTATAACATCAAAAAAGGTGTT	ATTTTTTTTATAACTTCAAAAAGGTGTT	0.799	0.0475	3.58e-06	-36.9	7.74	0
Intergenic	Intergenic	Intergenic	Intragenic		TIP	LMM	Synonymous			747925	ATTTTTTTATAACATCAAAAAAGGTGTT	ATTTTTTTATACCTTCAAAAAAGTGTT	0.0722	0.000261	1.15e-10	71.1	10.4	0
Intergenic	Intergenic	Intergenic	Intragenic		TIP	LMM	Synonymous			747963	AAAATTAGTTTTTGCTTG	ATAGTTAGCCCACACGTA	0.799	0.0475	3.58e-06	-36.9	7.74	0
Intergenic	Intergenic	Intergenic	Intragenic		TIP	LMM	Synonymous			747963	AAAATTAGTTTTTGCTTG	ATAGTTAGCCCACACATA	0.0722	0.000261	1.15e-10	71.1	10.4	0
Intergenic	Intergenic	Intergenic	Intragenic		TIP	LMM	Synonymous			747988	TACT	TATT	0.799	0.0475	3.58e-06	-36.9	7.74	0
Intergenic	Intergenic	Intergenic	Intragenic		TIP	LMM	Synonymous			747998	A	G	0.0722	0.000261	1.15e-10	71.1	10.4	0
Intergenic	Intergenic	Intergenic	Intragenic		TIP	LMM	Synonymous			749940	TTAATTTTTTTATCTC	TTAATTTTTTATCTC	0.804	0.0392	2.86e-06	-37.8	7.84	0
Intergenic	Intergenic	Intergenic	Intragenic		TIP	LMM	Synonymous			749940	TTAATTTTTTTATCTC	TTAATTTTTTTTATCTC	0.0722	0.000261	1.15e-10	71.1	10.4	0
Intergenic	Intergenic	Intergenic	Intragenic		TIP	LMM	Synonymous			749964	T	A	0.0722	0.000261	1.15e-10	71.1	10.4	0
Intergenic	Intergenic	Intergenic	Intragenic		TIP	LMM	Synonymous			750399	GG	GA	0.871	7.86e-09	1.19e-08	-50.5	8.47	0
Intergenic	Intergenic	Intergenic	Intragenic		TIP	LMM	Synonymous			750466	TATAAAATAG	TATAAAATCG	0.0722	0.000261	1.15e-10	71.1	10.4	0
Intergenic	Intergenic	Intergenic	Intragenic		TIP	LMM	Synonymous			750503	C	T	0.0722	0.000261	1.15e-10	71.1	10.4	0
Intergenic	Intergenic	Intergenic	Intragenic		TIP	LMM	Synonymous			750712	TT	GC	0.711	0.00237	6.27e-07	-34.1	6.61	0
Intergenic	Intergenic	Intergenic	Intragenic		TIP	LMM	Synonymous			750730	G	A	0.675	0.00161	2.87e-06	-31.0	6.42	0
Intergenic	Intergenic	Intergenic	Intragenic		ENRO	FEM	Synonymous			751960	T	A	0.0979	0.0907	1.3e-06	3.44	0.687	0
Intergenic	Intergenic	Intergenic	Intragenic		TIP	LMM	Synonymous			753405	A	G	0.0722	0.000261	1.15e-10	71.1	10.4	0
Intergenic	Intergenic	Intergenic	Intragenic		TIP	LMM	Synonymous			753413	T	A	0.0722	0.000261	1.15e-10	71.1	10.4	0
Intergenic	Intergenic	Intergenic	Intragenic		TIP	LMM	Synonymous			753418	T	C	0.0722	0.000261	1.15e-10	71.1	10.4	0
Intergenic	Intergenic	Intergenic	Intragenic		GAM	LMM	Synonymous			753430	TTAATATATTACAC	TTAATATATTCAT	0.881	0.0143	6.59e-08	-113.0	20.1	2
Intergenic	Intergenic	Intergenic	Intragenic		TIP	LMM	Synonymous			753430	TTAATATATTACAC	TTAATATATTCAT	0.881	1.13e-07	1.5e-11	-58.3	8.11	2
Intergenic	Intergenic	Intergenic	Intragenic		TIP	LMM	Synonymous			753430	TTAATATATTACAC	TTAATATATTACAT	0.0773	0.000893	3.29e-10	67.5	10.2	0
Intergenic	Intergenic	Intergenic	Intragenic		TUL	LMM	Synonymous			753430	TTAATATATTACAC	TTAATATATTCAT	0.881	0.0302	4.2e-06	-96.2	20.3	2
Intergenic	Intergenic	Intergenic	Intragenic		TIP	LMM	Synonymous			753444	ATTATAATAATGATTTTG	ATTATAAATAATGATTTTG	0.0722	0.000261	1.15e-10	71.1	10.4	0
Intergenic	Intergenic	Intergenic	Intragenic		TIP	LMM	Synonymous			761909	AGTCATAATTTAAACTGAACACCTTGTGTTTTAATAC	AGTCATAATTTAAACTGAACGCCTTATGTTTTAATAC	0.067	0.000754	1.23e-09	69.5	10.9	0
Intergenic	Intergenic	Intergenic	Intragenic		ENRO	FEM	Synonymous			761953	CAGACCTAAAAGAAA	CAGACCTAAGAGAAA	0.778	0.000905	1.23e-07	-2.75	0.499	0
Intergenic	Intergenic	Intergenic	Intragenic		ENRO	FEM	Synonymous			761953	CAGACCTAAAAGAAA	CAGA	0.0412	0.588	5.08e-07	9.37	1.8	0
Intergenic	Intergenic	Intergenic	Intragenic		TIP	FEM	Synonymous			761970	ATAAAAATG	AATAAAATG	0.067	2.9800000000000003e-27	1.41e-07	263.0	48.0	2
Intergenic	Intergenic	Intergenic	Intragenic		TIP	LMM	Synonymous			761970	ATAAAAATG	AATAAAATG	0.067	2.9800000000000003e-27	1.66e-12	79.5	10.5	2
Intergenic	Intergenic	Intergenic	Intragenic		TYLT	LMM	Synonymous			761970	ATAAAAATG	AATAAAATG	0.067	0.175	3.82e-06	59.0	12.4	2
Intergenic	Intergenic	Intergenic	Intragenic		ENRO	FEM	Synonymous			763384	GC	GT	0.0412	0.588	5.08e-07	9.37	1.8	0
Intergenic	Intergenic	Intergenic	Intragenic		TIP	FEM	Synonymous			763384	GC	TT	0.067	2.9800000000000003e-27	1.41e-07	263.0	48.0	2
Intergenic	Intergenic	Intergenic	Intragenic		TIP	LMM	Synonymous			763384	GC	TT	0.067	2.9800000000000003e-27	1.66e-12	79.5	10.5	2
Intergenic	Intergenic	Intergenic	Intragenic		TYLT	LMM	Synonymous			763384	GC	TT	0.067	0.175	3.82e-06	59.0	12.4	2
Intergenic	Intergenic	Intergenic	Intragenic		TIP	LMM	Synonymous			765670	T	C	0.0619	3.4000000000000004e-27	2.06e-11	78.5	11.0	0
Intergenic	Intergenic	Intergenic	Intragenic		TIP	LMM	Synonymous			765678	A	C	0.912	1.24e-11	8.06e-10	-61.6	9.53	0
Intergenic	Intergenic	Intergenic	Intragenic		TIP	LMM	Synonymous			765683	TTAATTTATTG	TTAATTATTG	0.0619	3.4000000000000004e-27	2.06e-11	78.5	11.0	0
Intergenic	Intergenic	Intergenic	Intragenic		TIP	LMM	Synonymous			765694	T	C	0.928	1.59e-08	7.04e-12	-75.1	10.3	0
Intergenic	Intergenic	Intergenic	Intragenic		ENRO	FEM	Synonymous			769991	CATAAAAAAAGAATAAAGAAAAGATAC	AATAAAAAAAGAATAAAGAAAAGATAC	0.0412	0.588	5.08e-07	9.37	1.8	0
Intergenic	Intergenic	Intergenic	Intragenic		ENRO	FEM	Synonymous			771475	T	C	0.892	0.536	4.84e-07	-10.0	1.92	1
Intergenic	Intergenic	Intergenic	Intragenic		TIP	LMM	Synonymous			771475	T	C	0.892	0.328	4.78e-06	-45.8	9.74	1
Intergenic	Intergenic	Intergenic	Intragenic		TIP	LMM	Synonymous			77363	A	C	0.66	0.00655	3.81e-07	-36.1	6.87	0
Intergenic	Intergenic	Intergenic	Intragenic		TIP	FEM	Synonymous			780138	TCAA	TCAG	0.067	2.9800000000000003e-27	1.41e-07	263.0	48.0	2
Intergenic	Intergenic	Intergenic	Intragenic		TIP	LMM	Synonymous			780138	TCAA	TCGG	0.892	0.25	1.62e-06	-47.9	9.68	0
Intergenic	Intergenic	Intergenic	Intragenic		TIP	LMM	Synonymous			780138	TCAA	TCAG	0.067	2.9800000000000003e-27	1.66e-12	79.5	10.5	2
Intergenic	Intergenic	Intergenic	Intragenic		TYLT	LMM	Synonymous			780138	TCAA	TCAG	0.067	0.175	3.82e-06	59.0	12.4	2
Intergenic	Intergenic	Intergenic	Intragenic		CTET	FEM	Synonymous			780786	GG	AC	0.0619	0.0071	5.93e-07	7.92	1.53	1
Intergenic	Intergenic	Intergenic	Intragenic		CTET	LMM	Synonymous			780786	GG	AC	0.0619	0.0071	5.03e-08	8.29	1.46	1
Intergenic	Intergenic	Intergenic	Intragenic		TIP	LMM	Synonymous			784576	TA	CA	0.191	3.8e-19	8.07e-07	-40.2	7.89	0
Intergenic	Intergenic	Intergenic	Intragenic		TIP	FEM	Synonymous			784617	GTTTTGTTATTTTTCAAACATAAACTG	GTTTTGCTATTTTTTAAAACATAAACTG	0.943	0.000494	2.7e-06	81.6	16.8	0
Intergenic	Intergenic	Intergenic	Intragenic		TYLT	FEM	Synonymous			788893	GTTTAAA	GTTTTAAA	0.0309	3.09e-22	2.36e-06	-104.0	21.3	0
Intergenic	Intergenic	Intergenic	Intragenic		TIP	LMM	Synonymous			788904	A	G	0.897	0.213	2.52e-07	-52.7	9.86	0
Intergenic	Intergenic	Intergenic	Intragenic		TIP	LMM	Synonymous			788924	AA	AG	0.897	0.213	2.52e-07	-52.7	9.86	0
Intergenic	Intergenic	Intergenic	Intragenic		TIP	LMM	Synonymous			788939	GACTA	CCTAC	0.0515	4.37e-27	2.27e-09	76.7	12.2	0
Intergenic	Intergenic	Intergenic	Intragenic		TIP	LMM	Synonymous			791012	AAAAGCAGGATACCCTGCTTTTTTTGATTTCT	AAAAGCAGGATGTCCTGCTTTTTTGATTTCT	0.897	0.213	2.52e-07	-52.7	9.86	0
Intergenic	Intergenic	Intergenic	Intragenic		GAM	LMM	Synonymous			793121	AATAAG	ATTAAG	0.608	0.0295	3.54e-08	-86.8	15.1	1
Intergenic	Intergenic	Intergenic	Intragenic		TIP	LMM	Synonymous			793121	AATAAG	ATTAAG	0.608	0.00141	2.85e-11	-44.0	6.22	1
Intergenic	Intergenic	Intergenic	Intragenic		GAM	LMM	Synonymous			793139	G	A	0.613	0.0202	1.83e-08	-88.7	15.1	1
Intergenic	Intergenic	Intergenic	Intragenic		TIP	LMM	Synonymous			793139	G	A	0.613	0.000616	5.36e-12	-45.5	6.19	1
Intergenic	Intergenic	Intergenic	Intragenic		GAM	LMM	Synonymous			793171	AATTTAGATATGAATT	AATTGAAGATATGAATT	0.613	0.0202	1.83e-08	-88.7	15.1	1
Intergenic	Intergenic	Intergenic	Intragenic		GAM	LMM	Synonymous			793171	AATTTAGATATGAATT	AATTGAGATATGAATT	0.325	0.000113	1.89e-13	119.0	15.0	3
Intergenic	Intergenic	Intergenic	Intragenic		TIP	LMM	Synonymous			793171	AATTTAGATATGAATT	AATTGAAGATATGAATT	0.613	0.000616	5.36e-12	-45.5	6.19	1
Intergenic	Intergenic	Intergenic	Intragenic		TIP	LMM	Synonymous			793171	AATTTAGATATGAATT	AATTGAGATATGAATT	0.325	7.47e-05	8.94e-10	42.9	6.65	3
Intergenic	Intergenic	Intergenic	Intragenic		TUL	LMM	Synonymous			793171	AATTTAGATATGAATT	AATTGAGATATGAATT	0.325	0.00622	6.4e-09	94.5	15.5	3
Intergenic	Intergenic	Intergenic	Intragenic		TYLT	LMM	Synonymous			793171	AATTTAGATATGAATT	AATTGAGATATGAATT	0.325	0.0074	9.17e-08	41.3	7.43	3
Intergenic	Intergenic	Intergenic	Intragenic		GAM	LMM	Synonymous			793191	C	T	0.325	0.000113	1.89e-13	119.0	15.0	3
Intergenic	Intergenic	Intergenic	Intragenic		TIP	LMM	Synonymous			793191	C	T	0.325	7.47e-05	8.94e-10	42.9	6.65	3
Intergenic	Intergenic	Intergenic	Intragenic		TUL	LMM	Synonymous			793191	C	T	0.325	0.00622	6.4e-09	94.5	15.5	3
Intergenic	Intergenic	Intergenic	Intragenic		TYLT	LMM	Synonymous			793191	C	T	0.325	0.0074	9.17e-08	41.3	7.43	3
Intergenic	Intergenic	Intergenic	Intragenic		GAM	LMM	Synonymous			793206	TACG	CACA	0.613	0.0202	1.83e-08	-88.7	15.1	1
Intergenic	Intergenic	Intergenic	Intragenic		GAM	LMM	Synonymous			793206	TACG	TGCG	0.325	0.000113	1.89e-13	119.0	15.0	3
Intergenic	Intergenic	Intergenic	Intragenic		TIP	LMM	Synonymous			793206	TACG	CACA	0.613	0.000616	5.36e-12	-45.5	6.19	1
Intergenic	Intergenic	Intergenic	Intragenic		TIP	LMM	Synonymous			793206	TACG	TGCG	0.325	7.47e-05	8.94e-10	42.9	6.65	3
Intergenic	Intergenic	Intergenic	Intragenic		TUL	LMM	Synonymous			793206	TACG	TGCG	0.325	0.00622	6.4e-09	94.5	15.5	3
Intergenic	Intergenic	Intergenic	Intragenic		TYLT	LMM	Synonymous			793206	TACG	TGCG	0.325	0.0074	9.17e-08	41.3	7.43	3
Intergenic	Intergenic	Intergenic	Intragenic		GAM	LMM	Synonymous			793218	ACAAAAACACT	ACAAAAAACACT	0.325	0.000113	1.89e-13	119.0	15.0	3
Intergenic	Intergenic	Intergenic	Intragenic		TIP	LMM	Synonymous			793218	ACAAAAACACT	ACAAAAAACACT	0.325	7.47e-05	8.94e-10	42.9	6.65	3
Intergenic	Intergenic	Intergenic	Intragenic		TUL	LMM	Synonymous			793218	ACAAAAACACT	ACAAAAAACACT	0.325	0.00622	6.4e-09	94.5	15.5	3
Intergenic	Intergenic	Intergenic	Intragenic		TYLT	LMM	Synonymous			793218	ACAAAAACACT	ACAAAAAACACT	0.325	0.0074	9.17e-08	41.3	7.43	3
Intergenic	Intergenic	Intergenic	Intragenic		FFN	LMM	Synonymous			796581	CGTA	CATG	0.0103	0.274	1.22e-12	4.35	0.572	0
Intergenic	Intergenic	Intergenic	Intragenic		TUL	LMM	Synonymous			799480	AG	GA	0.0619	2.95e-12	3.87e-06	169.0	35.6	1
Intergenic	Intergenic	Intergenic	Intragenic		TYLT	LMM	Synonymous			799480	AG	GA	0.0619	1.6199999999999996e-40	1.57e-06	84.4	17.0	1
Intergenic	Intergenic	Intergenic	Intragenic		TIP	LMM	Synonymous			799496	CGATATTTTTGC	CGATATTTTTTTGC	0.0412	5.58e-27	1.7e-07	75.0	13.8	0
Intergenic	Intergenic	Intergenic	Intragenic		TIP	LMM	Synonymous			799512	TTTCAAAAAGAAAAAAATTAGAATGCTTATTGAAAAGTATATTCCTTAAGTTA	TTTCAAAAAAATTAGAATGCTTATTGAAAAGTATATTCCTTAAGTTA	0.0412	5.58e-27	1.7e-07	75.0	13.8	0
Intergenic	Intergenic	Intergenic	Intragenic		TUL	LMM	Synonymous			799512	TTTCAAAAAGAAAAAAATTAGAATGCTTATTGAAAAGTATATTCCTTAAGTTA	TTTCAAAAAGAAAAAAATTAGAATGCTTAGTGAAAAGTAATTCCTTAAGTTA	0.0619	2.95e-12	3.87e-06	169.0	35.6	1
Intergenic	Intergenic	Intergenic	Intragenic		TYLT	LMM	Synonymous			799512	TTTCAAAAAGAAAAAAATTAGAATGCTTATTGAAAAGTATATTCCTTAAGTTA	TTTCAAAAAGAAAAAAATTAGAATGCTTAGTGAAAAGTAATTCCTTAAGTTA	0.0619	1.6199999999999996e-40	1.57e-06	84.4	17.0	1
Intergenic	Intergenic	Intergenic	Intragenic		TIP	LMM	Synonymous			800972	T	A	0.0567	0.00132	2.66e-07	64.0	12.0	0
Intergenic	Intergenic	Intergenic	Intragenic		TIP	FEM	Synonymous			800973	ATATTA	ATAATTA	0.469	1.75e-12	1.09e-07	-45.0	8.14	3
Intergenic	Intergenic	Intergenic	Intragenic		TYLT	FEM	Synonymous			800973	ATATTA	ATAATTA	0.469	4.13e-13	6.25e-07	-49.6	9.6	3
Intergenic	Intergenic	Intergenic	Intragenic		TIP	LMM	Synonymous			800973	ATATTA	ATAATTA	0.469	1.75e-12	1.52e-07	-41.2	7.56	3
Intergenic	Intergenic	Intergenic	Intragenic		TYLT	LMM	Synonymous			800973	ATATTA	ATAATTA	0.469	4.13e-13	9.52e-07	-42.1	8.31	3
Intergenic	Intergenic	Intergenic	Intragenic		GAM	FEM	Synonymous			801049	G	A	0.593	2.32e-10	3.08e-11	-157.0	22.2	4
Intergenic	Intergenic	Intergenic	Intragenic		TIP	FEM	Synonymous			801049	G	A	0.593	2.66e-10	1.27e-07	-50.1	9.11	4
Intergenic	Intergenic	Intergenic	Intragenic		TUL	FEM	Synonymous			801049	G	A	0.593	1.81e-10	5.7e-10	-143.0	21.8	4
Intergenic	Intergenic	Intergenic	Intragenic		TYLT	FEM	Synonymous			801049	G	A	0.593	1.6e-12	1.29e-14	-82.0	9.77	4
Intergenic	Intergenic	Intergenic	Intragenic		TYLT	LMM	Synonymous			801049	G	A	0.593	1.6e-12	1.2e-07	-45.5	8.27	4
Intergenic	Intergenic	Intergenic	Intragenic		GAM	FEM	Synonymous			801086	GTTTTTAAAAC	GTTTTTTAAAAC	0.577	4.93e-09	3.71e-09	-145.0	23.4	4
Intergenic	Intergenic	Intergenic	Intragenic		TIP	FEM	Synonymous			801086	GTTTTTAAAAC	GTTTTTTAAAAC	0.577	7.67e-10	7.73e-08	-52.3	9.34	4
Intergenic	Intergenic	Intergenic	Intragenic		TUL	FEM	Synonymous			801086	GTTTTTAAAAC	GTTTTTTAAAAC	0.577	2.45e-09	2.77e-08	-133.0	22.9	4
Intergenic	Intergenic	Intergenic	Intragenic		TYLT	FEM	Synonymous			801086	GTTTTTAAAAC	GTTTTTTAAAAC	0.577	2.42e-11	1.93e-12	-78.0	10.3	4
Intergenic	Intergenic	Intergenic	Intragenic		TYLT	LMM	Synonymous			801086	GTTTTTAAAAC	GTTTTTTAAAAC	0.577	2.42e-11	8.84e-07	-44.1	8.69	4
Intergenic	Intergenic	Intergenic	Intragenic		GAM	FEM	Synonymous			801109	TTCTGAAAATA	TTATGAAAATA	0.639	2.08e-07	7.42e-07	-114.0	22.2	2
Intergenic	Intergenic	Intergenic	Intragenic		TIP	FEM	Synonymous			801109	TTCTGAAAATA	TTATGAAAATA	0.639	1.86e-08	8.67e-08	-48.0	8.61	2
Intergenic	Intergenic	Intergenic	Intragenic		TYLT	FEM	Synonymous			801109	TTCTGAAAATA	TTATGAAAATA	0.639	4.57e-09	4.21e-10	-64.7	9.79	2
Intergenic	Intergenic	Intergenic	Intragenic		GAM	FEM	Synonymous			801125	CTA	TTA	0.598	6.68e-11	2.95e-14	-162.0	19.6	5
Intergenic	Intergenic	Intergenic	Intragenic		TIP	FEM	Synonymous			801125	CTA	TTA	0.598	1.64e-12	2.53e-13	-61.6	7.79	5
Intergenic	Intergenic	Intergenic	Intragenic		TUL	FEM	Synonymous			801125	CTA	TTA	0.598	3.55e-10	1.64e-10	-135.0	19.9	5
Intergenic	Intergenic	Intergenic	Intragenic		TYLT	FEM	Synonymous			801125	CTA	TTA	0.598	6.78e-13	2.32e-17	-81.4	8.66	5
Intergenic	Intergenic	Intergenic	Intragenic		TIP	LMM	Synonymous			801125	CTA	TTA	0.598	1.64e-12	4.47e-08	-45.3	7.96	5
Intergenic	Intergenic	Intergenic	Intragenic		TYLT	LMM	Synonymous			801125	CTA	TTA	0.598	6.78e-13	2.6e-08	-50.3	8.66	5
Intergenic	Intergenic	Intergenic	Intragenic		GAM	FEM	Synonymous			801159	ATAGTAAT	ATAGTTAAT	0.634	4.64e-07	6.27e-08	-140.0	24.7	2
Intergenic	Intergenic	Intergenic	Intragenic		TIP	FEM	Synonymous			801159	ATAGTAAT	ATAGTTAAT	0.634	3.88e-06	1.05e-08	-57.8	9.63	2
Intergenic	Intergenic	Intergenic	Intragenic		TYLT	FEM	Synonymous			801159	ATAGTAAT	ATAGTTAAT	0.634	1.82e-07	4.93e-09	-68.9	11.2	2
Intergenic	Intergenic	Intergenic	Intragenic		GAM	FEM	Synonymous			801172	A	G	0.644	4.9e-07	1.72e-08	-143.0	24.2	3
Intergenic	Intergenic	Intergenic	Intragenic		TIP	FEM	Synonymous			801172	A	G	0.644	1.34e-05	5.36e-08	-54.3	9.57	3
Intergenic	Intergenic	Intergenic	Intragenic		TUL	FEM	Synonymous			801172	A	G	0.644	1.67e-06	4.22e-06	-115.0	24.2	3
Intergenic	Intergenic	Intergenic	Intragenic		TYLT	FEM	Synonymous			801172	A	G	0.644	2.03e-07	1.45e-09	-70.0	11.0	3
Intergenic	Intergenic	Intergenic	Intragenic		TIP	FEM	Synonymous			802582	AGTTAATATAT	AGTTAATATTT	0.067	2.9800000000000003e-27	1.41e-07	263.0	48.0	2
Intergenic	Intergenic	Intergenic	Intragenic		TUL	FEM	Synonymous			802582	AGTTAATATAT	AGTTAATATGT	0.0515	0.00294	1.55e-06	161.0	32.5	1
Intergenic	Intergenic	Intergenic	Intragenic		TIP	LMM	Synonymous			802582	AGTTAATATAT	AGTTAATATTT	0.067	2.9800000000000003e-27	1.66e-12	79.5	10.5	2
Intergenic	Intergenic	Intergenic	Intragenic		TUL	LMM	Synonymous			802582	AGTTAATATAT	AGTTAATATGT	0.0515	0.00294	3.83e-06	144.0	30.3	1
Intergenic	Intergenic	Intergenic	Intragenic		TYLT	LMM	Synonymous			802582	AGTTAATATAT	AGTTAATATTT	0.067	0.175	3.82e-06	59.0	12.4	2
Intergenic	Intergenic	Intergenic	Intragenic		TUL	LMM	Synonymous			804077	TATAAGAAAATTGTTTCTGTATT	TATAAATTAACCCAAAAAAATTGTTTCTGTATT	0.0619	2.95e-12	3.87e-06	169.0	35.6	1
Intergenic	Intergenic	Intergenic	Intragenic		TYLT	LMM	Synonymous			804077	TATAAGAAAATTGTTTCTGTATT	TATAAATTAACCCAAAAAAATTGTTTCTGTATT	0.0619	1.6199999999999996e-40	1.57e-06	84.4	17.0	1
Intergenic	Intergenic	Intergenic	Intragenic		GAM	FEM	Synonymous			804364	GTTTTTTTATTTTTTTATTCAC	GTTTTTTTATTCAC	0.124	2.27e-37	5.29e-07	184.0	35.4	1
Intergenic	Intergenic	Intergenic	Intragenic		TYLT	FEM	Synonymous			804364	GTTTTTTTATTTTTTTATTCAC	GTTTTTTTATTCAC	0.124	1.44e-42	1.65e-06	81.0	16.3	1
Intergenic	Intergenic	Intergenic	Intragenic		TIP	LMM	Synonymous			808094	CAATAAGCAAATTTAGCACCCTAT	CAATAAGCAAATTTAGCGCCTTAT	0.799	0.000243	1.56e-09	-49.4	7.78	0
Intergenic	Intergenic	Intergenic	Intragenic		TIP	LMM	Synonymous			808122	ATCAAAAAAATATTCCTGAT	ATCAAAAAAAATATTCCTGAT	0.799	0.000243	1.56e-09	-49.4	7.78	0
Intergenic	Intergenic	Intergenic	Intragenic		TIP	LMM	Synonymous			808172	GATTG	GATTT	0.804	0.000443	7.96e-10	-50.9	7.87	0
Intergenic	Intergenic	Intergenic	Intragenic		TIP	LMM	Synonymous			808189	G	A	0.804	0.000443	7.96e-10	-50.9	7.87	0
Intergenic	Intergenic	Intergenic	Intragenic		TIP	LMM	Synonymous			808196	ACA	GCA	0.84	0.0172	2.84e-10	-53.5	8.04	0
Intergenic	Intergenic	Intergenic	Intragenic		TIP	LMM	Synonymous			808261	AAA	GAA	0.84	0.0172	2.84e-10	-53.5	8.04	0
Intergenic	Intergenic	Intergenic	Intragenic		TIP	LMM	Synonymous			808261	AAA	GAG	0.0722	0.000261	1.15e-10	71.1	10.4	0
Intergenic	Intergenic	Intergenic	Intragenic		GAM	FEM	Synonymous			809753	ATGAAAAAACT	GTGAAAAAACT	0.155	2.74e-38	1.21e-15	311.0	35.5	3
Intergenic	Intergenic	Intergenic	Intragenic		TIP	FEM	Synonymous			809753	ATGAAAAAACT	GTGAAAAAACT	0.155	2.19e-28	2.41e-07	83.0	15.5	3
Intergenic	Intergenic	Intergenic	Intragenic		TUL	FEM	Synonymous			809753	ATGAAAAAACT	GTGAAAAAACT	0.155	5.82e-11	1.24e-10	250.0	36.6	3
Intergenic	Intergenic	Intergenic	Intragenic		TYLT	FEM	Synonymous			809753	ATGAAAAAACT	GTGAAAAAACT	0.155	7.37e-44	8.07e-15	140.0	16.5	3
Intergenic	Intergenic	Intergenic	Intragenic		GAM	FEM	Synonymous			809775	TAAAAAAAATTATAATATATTCCCTTCGC	TAAAAAAAATTATAATATATTCCCCTCGC	0.67	5.75e-08	3.37e-06	-113.0	23.6	3
Intergenic	Intergenic	Intergenic	Intragenic		GAM	FEM	Synonymous			809775	TAAAAAAAATTATAATATATTCCCTTCGC	TAAAAAAAATTATAATATATCCCCCTCGC	0.119	3.1400000000000003e-37	3.11e-06	163.0	33.8	0
Intergenic	Intergenic	Intergenic	Intragenic		TIP	FEM	Synonymous			809775	TAAAAAAAATTATAATATATTCCCTTCGC	TAAAAACTATTATAATACATTCCCCTCGC	0.067	2.9800000000000003e-27	1.41e-07	263.0	48.0	2
Intergenic	Intergenic	Intergenic	Intragenic		TUL	FEM	Synonymous			809775	TAAAAAAAATTATAATATATTCCCTTCGC	TAAAAAAAATTATAATATATTCCCCTCGC	0.67	1.93e-06	1.96e-06	-112.0	22.8	3
Intergenic	Intergenic	Intergenic	Intragenic		TYLT	FEM	Synonymous			809775	TAAAAAAAATTATAATATATTCCCTTCGC	TAAAAAAAATTATAATATATTCCCCTCGC	0.67	1.39e-09	1.25e-07	-58.6	10.7	3
Intergenic	Intergenic	Intergenic	Intragenic		TIP	LMM	Synonymous			809775	TAAAAAAAATTATAATATATTCCCTTCGC	TAAAAAAAATTATAATATATTCCCCTCGC	0.67	6.5e-12	2.91e-08	-41.6	7.18	3
Intergenic	Intergenic	Intergenic	Intragenic		TIP	LMM	Synonymous			809775	TAAAAAAAATTATAATATATTCCCTTCGC	TAAAAACTATTATAATACATTCCCCTCGC	0.067	2.9800000000000003e-27	1.66e-12	79.5	10.5	2
Intergenic	Intergenic	Intergenic	Intragenic		TYLT	LMM	Synonymous			809775	TAAAAAAAATTATAATATATTCCCTTCGC	TAAAAACTATTATAATACATTCCCCTCGC	0.067	0.175	3.82e-06	59.0	12.4	2
Intergenic	Intergenic	Intergenic	Intragenic		TIP	FEM	Synonymous			809812	A	C	0.067	2.9800000000000003e-27	1.41e-07	263.0	48.0	2
Intergenic	Intergenic	Intergenic	Intragenic		TIP	LMM	Synonymous			809812	A	C	0.067	2.9800000000000003e-27	1.66e-12	79.5	10.5	2
Intergenic	Intergenic	Intergenic	Intragenic		TYLT	LMM	Synonymous			809812	A	C	0.067	0.175	3.82e-06	59.0	12.4	2
Intergenic	Intergenic	Intergenic	Intragenic		TIP	FEM	Synonymous			809817	AC	GC	0.067	2.9800000000000003e-27	1.41e-07	263.0	48.0	2
Intergenic	Intergenic	Intergenic	Intragenic		TIP	LMM	Synonymous			809817	AC	GC	0.067	2.9800000000000003e-27	1.66e-12	79.5	10.5	2
Intergenic	Intergenic	Intergenic	Intragenic		TYLT	LMM	Synonymous			809817	AC	GC	0.067	0.175	3.82e-06	59.0	12.4	2
Intergenic	Intergenic	Intergenic	Intragenic		TIP	LMM	Synonymous			809829	TGTTCTTTTATAAATTCT	TGTTCTTTTTGTATATTCT	0.82	0.00239	1.13e-09	-50.2	7.83	0
Intergenic	Intergenic	Intergenic	Intragenic		TIP	FEM	Synonymous			809849	AGTTATAAATGCAACAAAA	AGTTATAAATGCAGCAAAA	0.067	2.9800000000000003e-27	1.41e-07	263.0	48.0	2
Intergenic	Intergenic	Intergenic	Intragenic		TIP	LMM	Synonymous			809849	AGTTATAAATGCAACAAAA	AGTTATAAATGCAGCAAAA	0.067	2.9800000000000003e-27	1.66e-12	79.5	10.5	2
Intergenic	Intergenic	Intergenic	Intragenic		TYLT	LMM	Synonymous			809849	AGTTATAAATGCAACAAAA	AGTTATAAATGCAGCAAAA	0.067	0.175	3.82e-06	59.0	12.4	2
Intergenic	Intergenic	Intergenic	Intragenic		TIP	FEM	Synonymous			809872	GCCT	GTCT	0.067	2.9800000000000003e-27	1.41e-07	263.0	48.0	2
Intergenic	Intergenic	Intergenic	Intragenic		TIP	LMM	Synonymous			809872	GCCT	GTCT	0.067	2.9800000000000003e-27	1.66e-12	79.5	10.5	2
Intergenic	Intergenic	Intergenic	Intragenic		TYLT	LMM	Synonymous			809872	GCCT	GTCT	0.067	0.175	3.82e-06	59.0	12.4	2
Intergenic	Intergenic	Intergenic	Intragenic		TIP	FEM	Synonymous			809900	TCTAA	TCTAC	0.067	2.9800000000000003e-27	1.41e-07	263.0	48.0	2
Intergenic	Intergenic	Intergenic	Intragenic		TIP	LMM	Synonymous			809900	TCTAA	TCTAC	0.067	2.9800000000000003e-27	1.66e-12	79.5	10.5	2
Intergenic	Intergenic	Intergenic	Intragenic		TYLT	LMM	Synonymous			809900	TCTAA	TCTAC	0.067	0.175	3.82e-06	59.0	12.4	2
Intergenic	Intergenic	Intergenic	Intragenic		TIP	FEM	Synonymous			809916	T	C	0.067	2.9800000000000003e-27	1.41e-07	263.0	48.0	2
Intergenic	Intergenic	Intergenic	Intragenic		TIP	LMM	Synonymous			809916	T	C	0.067	2.9800000000000003e-27	1.66e-12	79.5	10.5	2
Intergenic	Intergenic	Intergenic	Intragenic		TYLT	LMM	Synonymous			809916	T	C	0.067	0.175	3.82e-06	59.0	12.4	2
Intergenic	Intergenic	Intergenic	Intragenic		TIP	FEM	Synonymous			809921	G	T	0.067	2.9800000000000003e-27	1.41e-07	263.0	48.0	2
Intergenic	Intergenic	Intergenic	Intragenic		TIP	LMM	Synonymous			809921	G	T	0.067	2.9800000000000003e-27	1.66e-12	79.5	10.5	2
Intergenic	Intergenic	Intergenic	Intragenic		TYLT	LMM	Synonymous			809921	G	T	0.067	0.175	3.82e-06	59.0	12.4	2
Intergenic	Intergenic	Intergenic	Intragenic		TIP	FEM	Synonymous			809938	G	A	0.067	2.9800000000000003e-27	1.41e-07	263.0	48.0	2
Intergenic	Intergenic	Intergenic	Intragenic		TIP	LMM	Synonymous			809938	G	A	0.067	2.9800000000000003e-27	1.66e-12	79.5	10.5	2
Intergenic	Intergenic	Intergenic	Intragenic		TYLT	LMM	Synonymous			809938	G	A	0.067	0.175	3.82e-06	59.0	12.4	2
Intergenic	Intergenic	Intergenic	Intragenic		TIP	FEM	Synonymous			809953	G	A	0.067	2.9800000000000003e-27	1.41e-07	263.0	48.0	2
Intergenic	Intergenic	Intergenic	Intragenic		TIP	LMM	Synonymous			809953	G	A	0.067	2.9800000000000003e-27	1.66e-12	79.5	10.5	2
Intergenic	Intergenic	Intergenic	Intragenic		TYLT	LMM	Synonymous			809953	G	A	0.067	0.175	3.82e-06	59.0	12.4	2
Intergenic	Intergenic	Intergenic	Intragenic		TIP	FEM	Synonymous			809961	A	T	0.067	2.9800000000000003e-27	1.41e-07	263.0	48.0	2
Intergenic	Intergenic	Intergenic	Intragenic		TIP	LMM	Synonymous			809961	A	T	0.067	2.9800000000000003e-27	1.66e-12	79.5	10.5	2
Intergenic	Intergenic	Intergenic	Intragenic		TYLT	LMM	Synonymous			809961	A	T	0.067	0.175	3.82e-06	59.0	12.4	2
Intergenic	Intergenic	Intergenic	Intragenic		TIP	FEM	Synonymous			810003	AGGAA	GGAAT	0.067	2.9800000000000003e-27	1.41e-07	263.0	48.0	2
Intergenic	Intergenic	Intergenic	Intragenic		TIP	LMM	Synonymous			810003	AGGAA	GGAAT	0.067	2.9800000000000003e-27	1.66e-12	79.5	10.5	2
Intergenic	Intergenic	Intergenic	Intragenic		TYLT	LMM	Synonymous			810003	AGGAA	GGAAT	0.067	0.175	3.82e-06	59.0	12.4	2
Intergenic	Intergenic	Intergenic	Intragenic		TIP	FEM	Synonymous			810027	C	A	0.067	2.9800000000000003e-27	1.41e-07	263.0	48.0	2
Intergenic	Intergenic	Intergenic	Intragenic		TIP	LMM	Synonymous			810027	C	A	0.067	2.9800000000000003e-27	1.66e-12	79.5	10.5	2
Intergenic	Intergenic	Intergenic	Intragenic		TYLT	LMM	Synonymous			810027	C	A	0.067	0.175	3.82e-06	59.0	12.4	2
Intergenic	Intergenic	Intergenic	Intragenic		TIP	FEM	Synonymous			810041	A	G	0.067	2.9800000000000003e-27	1.41e-07	263.0	48.0	2
Intergenic	Intergenic	Intergenic	Intragenic		TIP	LMM	Synonymous			810041	A	G	0.067	2.9800000000000003e-27	1.66e-12	79.5	10.5	2
Intergenic	Intergenic	Intergenic	Intragenic		TYLT	LMM	Synonymous			810041	A	G	0.067	0.175	3.82e-06	59.0	12.4	2
Intergenic	Intergenic	Intergenic	Intragenic		TIP	FEM	Synonymous			810051	AGT	ATGT	0.067	2.9800000000000003e-27	1.41e-07	263.0	48.0	2
Intergenic	Intergenic	Intergenic	Intragenic		TIP	LMM	Synonymous			810051	AGT	ATGT	0.067	2.9800000000000003e-27	1.66e-12	79.5	10.5	2
Intergenic	Intergenic	Intergenic	Intragenic		TYLT	LMM	Synonymous			810051	AGT	ATGT	0.067	0.175	3.82e-06	59.0	12.4	2
Intergenic	Intergenic	Intergenic	Intragenic		TIP	FEM	Synonymous			810081	ATTGC	ATGC	0.067	2.9800000000000003e-27	1.41e-07	263.0	48.0	2
Intergenic	Intergenic	Intergenic	Intragenic		TIP	LMM	Synonymous			810081	ATTGC	ATGC	0.067	2.9800000000000003e-27	1.66e-12	79.5	10.5	2
Intergenic	Intergenic	Intergenic	Intragenic		TYLT	LMM	Synonymous			810081	ATTGC	ATGC	0.067	0.175	3.82e-06	59.0	12.4	2
Intergenic	Intergenic	Intergenic	Intragenic		TIP	FEM	Synonymous			810150	TATTAACACT	TATTAAACACT	0.067	2.9800000000000003e-27	1.41e-07	263.0	48.0	2
Intergenic	Intergenic	Intergenic	Intragenic		TIP	LMM	Synonymous			810150	TATTAACACT	TATTAAACACT	0.067	2.9800000000000003e-27	1.66e-12	79.5	10.5	2
Intergenic	Intergenic	Intergenic	Intragenic		TYLT	LMM	Synonymous			810150	TATTAACACT	TATTAAACACT	0.067	0.175	3.82e-06	59.0	12.4	2
Intergenic	Intergenic	Intergenic	Intragenic		TIP	FEM	Synonymous			810204	ACTTAAAATTG	ACTTAAAAATTA	0.067	2.9800000000000003e-27	1.41e-07	263.0	48.0	2
Intergenic	Intergenic	Intergenic	Intragenic		TIP	LMM	Synonymous			810204	ACTTAAAATTG	ACTTAAAAATTG	0.809	0.000793	2.97e-10	-53.3	8.02	0
Intergenic	Intergenic	Intergenic	Intragenic		TIP	LMM	Synonymous			810204	ACTTAAAATTG	ACTTAAAAATTA	0.067	2.9800000000000003e-27	1.66e-12	79.5	10.5	2
Intergenic	Intergenic	Intergenic	Intragenic		TYLT	LMM	Synonymous			810204	ACTTAAAATTG	ACTTAAAAATTA	0.067	0.175	3.82e-06	59.0	12.4	2
Intergenic	Intergenic	Intergenic	Intragenic		GAM	FEM	Synonymous			81042	TGT	TGG	0.918	2.63e-06	1.57e-08	290.0	49.0	2
Intergenic	Intergenic	Intergenic	Intragenic		GAM	FEM	Synonymous			81042	TGT	TTA	0.0412	1.06e-26	5.94e-06	-288.0	61.7	2
Intergenic	Intergenic	Intergenic	Intragenic		TUL	FEM	Synonymous			81042	TGT	TGG	0.918	5.26e-05	1.1e-07	265.0	48.0	2
Intergenic	Intergenic	Intergenic	Intragenic		TUL	FEM	Synonymous			81042	TGT	TTA	0.0412	2.4099999999999998e-24	2.94e-07	-314.0	58.9	2
Intergenic	Intergenic	Intergenic	Intragenic		TYLT	FEM	Synonymous			81042	TGT	TGG	0.918	1.06e-05	3.13e-06	111.0	23.2	2
Intergenic	Intergenic	Intergenic	Intragenic		TYLT	FEM	Synonymous			81042	TGT	TTA	0.0412	2.53e-12	4.86e-06	-134.0	28.3	2
Intergenic	Intergenic	Intergenic	Intragenic		TIP	FEM	Synonymous			810461	T	C	0.067	2.9800000000000003e-27	1.41e-07	263.0	48.0	2
Intergenic	Intergenic	Intergenic	Intragenic		TIP	LMM	Synonymous			810461	T	C	0.067	2.9800000000000003e-27	1.66e-12	79.5	10.5	2
Intergenic	Intergenic	Intergenic	Intragenic		TYLT	LMM	Synonymous			810461	T	C	0.067	0.175	3.82e-06	59.0	12.4	2
Intergenic	Intergenic	Intergenic	Intragenic		TIP	LMM	Synonymous			810472	TCCTAAAATTAAATTATTTA	TCCTAAAATTAAAATTATTTA	0.804	0.000443	7.96e-10	-50.9	7.87	0
Intergenic	Intergenic	Intergenic	Intragenic		TIP	LMM	Synonymous			810472	TCCTAAAATTAAATTATTTA	TCCTAAAATTTAAATTATTTA	0.191	0.000793	2.97e-10	53.3	8.02	0
Intergenic	Intergenic	Intergenic	Intragenic		TYLT	FEM	Synonymous			811583	ATAAATTTAAAAACAAAAAAAGCGCCTTGTTAAACTAG	AAAACCTGCAAAATAAAAAAGGCCTTTAAATAAACTAG	0.0309	1.1e-39	1.67e-06	101.0	20.5	0
Intergenic	Intergenic	Intergenic	Intragenic		TIP	LMM	Synonymous			811583	ATAAATTTAAAAACAAAAAAAGCGCCTTGTTAAACTAG	ATAAATTTAAAAACAAAAAAGCGCCTTGTTTTACACTAG	0.706	6.9e-05	3.12e-11	-45.6	6.46	1
Intergenic	Intergenic	Intergenic	Intragenic		TYLT	LMM	Synonymous			811583	ATAAATTTAAAAACAAAAAAAGCGCCTTGTTAAACTAG	ATAAATTTAAAAACAAAAAAGCGCCTTGTTTTACACTAG	0.706	0.0146	8.21e-07	-37.7	7.39	1
Intergenic	Intergenic	Intergenic	Intragenic		TIP	FEM	Synonymous			811747	GACGCTCAAGTTCCTTAAGCGTC	GACGCTTAAGGAACTTGAGCGTC	0.18	2.12e-26	5.83e-09	-51.1	8.35	1
Intergenic	Intergenic	Intergenic	Intragenic		FFN	LMM	Synonymous			811747	GACGCTCAAGTTCCTTAAGCGTC	GACGCTTAAGGAACTTAAGCGTC	0.0206	0.268	3.35e-06	2.1	0.438	0
Intergenic	Intergenic	Intergenic	Intragenic		TIP	LMM	Synonymous			811747	GACGCTCAAGTTCCTTAAGCGTC	GACGCTTAAGGAACTTGAGCGTC	0.18	2.12e-26	1.13e-08	-46.6	7.81	1
Intergenic	Intergenic	Intergenic	Intragenic		TIP	LMM	Synonymous			813124	TAAAAAAGC	TAAAAAAAGC	0.191	4.94e-20	1.7e-07	-41.8	7.71	0
Intergenic	Intergenic	Intergenic	Intragenic		TIP	LMM	Synonymous			813155	ACTTTCATTTATGG	ACTTACAATCAAGC	0.16	1.9e-23	7.78e-07	-42.0	8.21	0
Intergenic	Intergenic	Intergenic	Intragenic		TIP	FEM	Synonymous			831207	A	G	0.0412	0.00736	1.11e-08	-192.0	32.1	0
Intergenic	Intergenic	Intergenic	Intragenic		TIP	LMM	Synonymous			831233	AGTTTTTATTTTAGGAGAAAAATG	AGTTTTTATTTTAGGAGAGGAGAAAAATG	0.871	0.234	1.57e-06	-44.1	8.89	0
Intergenic	Intergenic	Intergenic	Intragenic		TIP	FEM	Synonymous			831992	TT	CA	0.0412	0.00736	1.11e-08	-192.0	32.1	0
Intergenic	Intergenic	Intergenic	Intragenic		TIP	FEM	Synonymous			841192	CAAAAAACGC	CAAAAAACAC	0.0258	0.00268	3.02e-06	-90.0	18.7	0
Intergenic	Intergenic	Intergenic	Intragenic		TIP	LMM	Synonymous			841209	TTTA	TTTG	0.912	0.000827	6.38e-11	-66.7	9.63	0
Intergenic	Intergenic	Intergenic	Intragenic		OXY	FEM	Synonymous			841244	A	G	0.923	0.583	4.8e-07	-8.02	1.54	1
Intergenic	Intergenic	Intergenic	Intragenic		TIP	LMM	Synonymous			841244	A	G	0.923	8.52e-05	4.87e-11	-70.6	10.1	1
Intergenic	Intergenic	Intergenic	Intragenic		OXY	FEM	Synonymous			841252	GTTTTTTTTGTTGGTGG	GTTTTTTTGTTGGTGG	0.923	0.583	4.8e-07	-8.02	1.54	1
Intergenic	Intergenic	Intergenic	Intragenic		TIP	LMM	Synonymous			841252	GTTTTTTTTGTTGGTGG	GTTTTTTTGTTGGTGG	0.923	8.52e-05	4.87e-11	-70.6	10.1	1
Intergenic	Intergenic	Intergenic	Intragenic		OXY	FEM	Synonymous			841269	T	C	0.923	0.583	4.8e-07	-8.02	1.54	1
Intergenic	Intergenic	Intergenic	Intragenic		TIP	LMM	Synonymous			841269	T	C	0.923	8.52e-05	4.87e-11	-70.6	10.1	1
Intergenic	Intergenic	Intergenic	Intragenic		TIP	LMM	Synonymous			841575	GTC	ATC	0.918	2.61e-05	2.7e-10	-65.6	9.84	0
Intergenic	Intergenic	Intergenic	Intragenic		OXY	FEM	Synonymous			841580	CTT	CTC	0.923	0.583	4.8e-07	-8.02	1.54	1
Intergenic	Intergenic	Intergenic	Intragenic		TIP	LMM	Synonymous			841580	CTT	CTC	0.923	8.52e-05	4.87e-11	-70.6	10.1	1
Intergenic	Intergenic	Intergenic	Intragenic		TIP	LMM	Synonymous			843706	G	A	0.887	0.00663	6.83e-07	-45.9	8.94	0
Intergenic	Intergenic	Intergenic	Intragenic		TIP	LMM	Synonymous			845799	AT	GT	0.897	5.32e-05	6.67e-11	-62.0	8.96	0
Intergenic	Intergenic	Intergenic	Intragenic		TIP	LMM	Synonymous			847309	CT	CC	0.912	0.000827	6.38e-11	-66.7	9.63	0
Intergenic	Intergenic	Intergenic	Intragenic		OXY	FEM	Synonymous			847320	GTTAAAGATATTCA	GTTAAAGATATTTCA	0.0722	0.611	3.58e-08	8.04	1.4	1
Intergenic	Intergenic	Intergenic	Intragenic		TIP	LMM	Synonymous			847320	GTTAAAGATATTCA	GTTAAAGTTATTCA	0.912	0.000827	6.38e-11	-66.7	9.63	0
Intergenic	Intergenic	Intergenic	Intragenic		TIP	LMM	Synonymous			847320	GTTAAAGATATTCA	GTTAAAGATATTTCA	0.0722	2.61e-27	7.44e-13	78.4	10.2	1
Intergenic	Intergenic	Intergenic	Intragenic		OXY	FEM	Synonymous			847350	GCATAATACTGTCAAAAATACC	ACACATTACTGTCAAAAATACC	0.0722	0.611	3.58e-08	8.04	1.4	1
Intergenic	Intergenic	Intergenic	Intragenic		TIP	LMM	Synonymous			847350	GCATAATACTGTCAAAAATACC	GCATAATACTGTCAAAAATATC	0.907	0.00541	5.55e-09	-58.1	9.52	0
Intergenic	Intergenic	Intergenic	Intragenic		TIP	LMM	Synonymous			847350	GCATAATACTGTCAAAAATACC	ACACATTACTGTCAAAAATACC	0.0722	2.61e-27	7.44e-13	78.4	10.2	1
Intergenic	Intergenic	Intergenic	Intragenic		TIP	LMM	Synonymous			851290	A	C	0.0464	4.95e-27	8.88e-08	73.3	13.2	0
Intergenic	Intergenic	Intergenic	Intragenic		TIP	LMM	Synonymous			851308	CC	TT	0.624	0.0424	1.92e-07	-42.0	7.77	0
Intergenic	Intergenic	Intergenic	Intragenic		TIP	LMM	Synonymous			851308	CC	CT	0.376	0.0424	1.92e-07	42.0	7.77	0
Intergenic	Intergenic	Intergenic	Intragenic		TIP	LMM	Synonymous			851356	AC	GC	0.954	4.95e-27	8.88e-08	-73.3	13.2	0
Intergenic	Intergenic	Intergenic	Intragenic		TIP	LMM	Synonymous			851356	AC	GA	0.0464	4.95e-27	8.88e-08	73.3	13.2	0
Intergenic	Intergenic	Intergenic	Intragenic		TIP	LMM	Synonymous			85737	CAAGCAATAGCTA	CAAGCACTATGCTA	0.912	0.00374	3.17e-09	-60.2	9.69	0
Intergenic	Intergenic	Intergenic	Intragenic		GAM	LMM	Synonymous			857609	ATTTTAATTATGCG	ATTTTAATTATGCC	0.0567	9.15e-36	1.94e-08	163.0	27.8	2
Intergenic	Intergenic	Intergenic	Intragenic		TUL	LMM	Synonymous			857609	ATTTTAATTATGCG	ATTTTAATTATGCC	0.0567	3.75e-07	1.59e-08	162.0	27.5	2
Intergenic	Intergenic	Intergenic	Intragenic		TYLT	LMM	Synonymous			857609	ATTTTAATTATGCG	ATTTTAATTATGCC	0.0567	2.27e-40	5.92e-09	77.5	12.7	2
Intergenic	Intergenic	Intergenic	Intragenic		TIP	LMM	Synonymous			860766	ATGGT	GTGGC	0.0825	2.61e-05	5.86e-08	56.3	9.97	0
Intergenic	Intergenic	Intergenic	Intragenic		TIP	LMM	Synonymous			860872	A	T	0.0876	7.54e-06	7.42e-09	58.2	9.62	0
Intergenic	Intergenic	Intergenic	Intragenic		TIP	LMM	Synonymous			860882	C	T	0.0876	7.54e-06	7.42e-09	58.2	9.62	0
Intergenic	Intergenic	Intergenic	Intragenic		TYLT	FEM	Synonymous			861851	CTACTTA	CACTTA	0.0206	1.98e-39	3.61e-07	127.0	24.0	0
Intergenic	Intergenic	Intergenic	Intragenic		GAM	LMM	Synonymous			861851	CTACTTA	CACTTAT	0.562	1.04e-06	3.84e-08	-89.2	15.6	3
Intergenic	Intergenic	Intergenic	Intragenic		TIP	LMM	Synonymous			861851	CTACTTA	CACTTAT	0.562	4.45e-10	2.49e-11	-46.1	6.51	3
Intergenic	Intergenic	Intergenic	Intragenic		TIP	LMM	Synonymous			861851	CTACTTA	CTACATA	0.0825	2.61e-05	5.86e-08	56.3	9.97	0
Intergenic	Intergenic	Intergenic	Intragenic		TUL	LMM	Synonymous			861851	CTACTTA	CACTTAT	0.562	1.02e-06	1.72e-06	-76.1	15.4	3
Intergenic	Intergenic	Intergenic	Intragenic		TYLT	LMM	Synonymous			861851	CTACTTA	CACTTAT	0.562	2.8e-05	1.7e-08	-42.8	7.26	3
Intergenic	Intergenic	Intergenic	Intragenic		TYLT	FEM	Synonymous			861865	AAT	TAA	0.0206	1.98e-39	3.61e-07	127.0	24.0	0
Intergenic	Intergenic	Intergenic	Intragenic		GAM	LMM	Synonymous			861868	TT	TC	0.562	1.04e-06	3.84e-08	-89.2	15.6	3
Intergenic	Intergenic	Intergenic	Intragenic		TIP	LMM	Synonymous			861868	TT	TC	0.562	4.45e-10	2.49e-11	-46.1	6.51	3
Intergenic	Intergenic	Intergenic	Intragenic		TUL	LMM	Synonymous			861868	TT	TC	0.562	1.02e-06	1.72e-06	-76.1	15.4	3
Intergenic	Intergenic	Intergenic	Intragenic		TYLT	LMM	Synonymous			861868	TT	TC	0.562	2.8e-05	1.7e-08	-42.8	7.26	3
Intergenic	Intergenic	Intergenic	Intragenic		TIP	LMM	Synonymous			861872	TATAAATTAAGACAACAAAAATAGCCTTAAATTTTTATTTTTTAC	TATCCAATAAGGCTATAAAATAGCCTAATAATAAAATTATTTTA	0.443	3.48e-15	1.33e-10	-42.5	6.26	1
Intergenic	Intergenic	Intergenic	Intragenic		TIP	LMM	Synonymous			861872	TATAAATTAAGACAACAAAAATAGCCTTAAATTTTTATTTTTTAC	TATAAATTAGGACAACAAAAATAGCCTTAAATTTTTATTTTTTAC	0.0825	2.61e-05	5.86e-08	56.3	9.97	0
Intergenic	Intergenic	Intergenic	Intragenic		TYLT	LMM	Synonymous			861872	TATAAATTAAGACAACAAAAATAGCCTTAAATTTTTATTTTTTAC	TATCCAATAAGGCTATAAAATAGCCTAATAATAAAATTATTTTA	0.443	2.95e-10	2.81e-06	-34.6	7.16	1
Intergenic	Intergenic	Intergenic	Intragenic		TIP	LMM	Synonymous			862725	TTT	TTC	0.912	7.54e-06	7.42e-09	-58.2	9.62	0
Intergenic	Intergenic	Intergenic	Intragenic		TIP	LMM	Synonymous			862725	TTT	CTC	0.0876	7.54e-06	7.42e-09	58.2	9.62	0
Intergenic	Intergenic	Intergenic	Intragenic		TIP	LMM	Synonymous			862733	T	C	0.593	4.72e-09	2.4e-10	-45.2	6.75	0
Intergenic	Intergenic	Intergenic	Intragenic		TIP	LMM	Synonymous			862751	CT	CA	0.593	4.72e-09	2.4e-10	-45.2	6.75	0
Intergenic	Intergenic	Intergenic	Intragenic		OXY	LMM	Synonymous			862758	T	C	0.0103	0.471	1.35e-06	6.24	1.25	0
Intergenic	Intergenic	Intergenic	Intragenic		TIP	LMM	Synonymous			862788	G	A	0.582	7.63e-09	1.16e-10	-45.2	6.62	1
Intergenic	Intergenic	Intergenic	Intragenic		TYLT	LMM	Synonymous			862788	G	A	0.582	0.00117	4.48e-06	-35.7	7.56	1
Intergenic	Intergenic	Intergenic	Intragenic		TIP	LMM	Synonymous			862796	CATCTGTT	CTTCTGTC	0.572	1.09e-07	2.29e-09	-41.6	6.63	0
Intergenic	Intergenic	Intergenic	Intragenic		TIP	LMM	Synonymous			862807	TT	TC	0.577	2.53e-08	4.15e-10	-43.6	6.62	0
Intergenic	Intergenic	Intergenic	Intragenic		TIP	LMM	Synonymous			862817	TGC	TAC	0.144	1.26e-06	6.21e-11	54.8	7.9	0
Intergenic	Intergenic	Intergenic	Intragenic		ENRO	FEM	Synonymous			863033	TCCTTCG	TCCTTTA	0.314	1.81e-05	8.22e-07	-3.26	0.637	0
Intergenic	Intergenic	Intergenic	Intragenic		TIP	LMM	Synonymous			863033	TCCTTCG	CCCTTTG	0.593	4.72e-09	2.4e-10	-45.2	6.75	0
Intergenic	Intergenic	Intergenic	Intragenic		TIP	LMM	Synonymous			863044	TATAGTTTGTTTA	TATAGTTTATTTA	0.861	4.81e-10	2.29e-08	-46.9	8.04	0
Intergenic	Intergenic	Intergenic	Intragenic		TIP	LMM	Synonymous			863044	TATAGTTTGTTTA	TAATAGTTTATTTA	0.0773	8.52e-05	4.2e-07	54.2	10.3	0
Intergenic	Intergenic	Intergenic	Intragenic		TIP	LMM	Synonymous			863110	G	A	0.366	7.66e-08	1.02e-07	40.9	7.39	0
Intergenic	Intergenic	Intergenic	Intragenic		TIP	LMM	Synonymous			863121	GTCAATTTCTTTGTTCTAG	GTCAATTTTTTTGTTCTAG	0.572	1.71e-08	1.04e-08	-39.7	6.63	0
Intergenic	Intergenic	Intergenic	Intragenic		TIP	LMM	Synonymous			863121	GTCAATTTCTTTGTTCTAG	GTCCATTTTTTTATCCCAG	0.067	0.000754	1.19e-06	55.7	11.1	0
Intergenic	Intergenic	Intergenic	Intragenic		TIP	LMM	Synonymous			863147	TGATCT	TTGATT	0.603	2.15e-07	2.04e-06	-35.2	7.18	0
Intergenic	Intergenic	Intergenic	Intragenic		TIP	LMM	Synonymous			863147	TGATCT	TGGATT	0.376	3.99e-07	3.85e-07	38.2	7.27	0
Intergenic	Intergenic	Intergenic	Intragenic		TIP	LMM	Synonymous			864196	G	A	0.0928	8.88e-08	3.99e-10	61.1	9.26	0
Intergenic	Intergenic	Intergenic	Intragenic		TIP	LMM	Synonymous			864197	ATTT	ATTC	0.737	1.26e-13	9.81e-11	-43.4	6.33	1
Intergenic	Intergenic	Intergenic	Intragenic		TYLT	LMM	Synonymous			864197	ATTT	ATTC	0.737	2.89e-07	1.15e-06	-36.4	7.25	1
Intergenic	Intergenic	Intergenic	Intragenic		TIP	LMM	Synonymous			864216	T	C	0.0928	8.88e-08	3.99e-10	61.1	9.26	0
Intergenic	Intergenic	Intergenic	Intragenic		TIP	LMM	Synonymous			864224	CAGTTGG	CAATTGG	0.526	7.24e-13	2.88e-09	-39.3	6.3	0
Intergenic	Intergenic	Intergenic	Intragenic		TIP	LMM	Synonymous			864269	T	G	0.0979	0.000138	6.72e-09	55.8	9.19	0
Intergenic	Intergenic	Intergenic	Intragenic		TIP	LMM	Synonymous			864482	G	T	0.0619	0.000421	4.12e-06	54.8	11.6	0
Intergenic	Intergenic	Intergenic	Intragenic		TIP	LMM	Synonymous			864497	TA	CG	0.103	0.00253	7.64e-08	51.0	9.12	0
Intergenic	Intergenic	Intergenic	Intragenic		TIP	LMM	Synonymous			864587	TTAGCAT	TTAGCAA	0.0979	0.000138	6.72e-09	55.8	9.19	0
Intergenic	Intergenic	Intergenic	Intragenic		TIP	LMM	Synonymous			864610	CTTTCAT	CTTTTAC	0.0567	3.86e-27	4.84e-07	61.9	11.9	0
Intergenic	Intergenic	Intergenic	Intragenic		TIP	LMM	Synonymous			864626	TAATAAGCAAT	TAATAAGGAAT	0.0979	0.000138	6.72e-09	55.8	9.19	0
Intergenic	Intergenic	Intergenic	Intragenic		TIP	LMM	Synonymous			864660	ACAC	GCAT	0.0876	0.000827	2.13e-08	56.8	9.71	0
Intergenic	Intergenic	Intergenic	Intragenic		TIP	LMM	Synonymous			864672	TTT	CTC	0.0876	0.000827	2.13e-08	56.8	9.71	0
Intergenic	Intergenic	Intergenic	Intragenic		TIP	LMM	Synonymous			864763	GGGCGA	GGGCA	0.0876	0.000827	3.75e-07	51.7	9.81	0
Intergenic	Intergenic	Intergenic	Intragenic		TIP	LMM	Synonymous			864824	TTTTACA	ATTTACA	0.0979	0.000138	6.72e-09	55.8	9.19	0
Intergenic	Intergenic	Intergenic	Intragenic		TIP	LMM	Synonymous			864840	G	C	0.0979	0.000138	6.72e-09	55.8	9.19	0
Intergenic	Intergenic	Intergenic	Intragenic		TIP	LMM	Synonymous			866225	CG	CA	0.0928	0.000345	5.29e-08	53.8	9.49	0
Intergenic	Intergenic	Intergenic	Intragenic		TIP	LMM	Synonymous			866300	G	A	0.0928	0.000345	5.29e-08	53.8	9.49	0
Intergenic	Intergenic	Intergenic	Intragenic		GAM	LMM	Synonymous			866326	G	C	0.649	2.43e-05	5.21e-06	-77.4	16.5	2
Intergenic	Intergenic	Intergenic	Intragenic		TIP	LMM	Synonymous			866326	G	C	0.649	3.61e-06	1.56e-06	-34.8	7.02	2
Intergenic	Intergenic	Intergenic	Intragenic		TUL	LMM	Synonymous			866326	G	C	0.649	2.41e-06	1.32e-06	-80.1	16.0	2
Intergenic	Intergenic	Intergenic	Intragenic		GAM	LMM	Synonymous			866333	C	T	0.649	2.43e-05	5.21e-06	-77.4	16.5	2
Intergenic	Intergenic	Intergenic	Intragenic		TIP	LMM	Synonymous			866333	C	T	0.649	3.61e-06	1.56e-06	-34.8	7.02	2
Intergenic	Intergenic	Intergenic	Intragenic		TUL	LMM	Synonymous			866333	C	T	0.649	2.41e-06	1.32e-06	-80.1	16.0	2
Intergenic	Intergenic	Intergenic	Intragenic		TIP	LMM	Synonymous			866339	TGAA	CGAA	0.644	1.88e-06	3.35e-07	-36.5	6.9	1
Intergenic	Intergenic	Intergenic	Intragenic		TUL	LMM	Synonymous			866339	TGAA	CGAA	0.644	4.6e-06	2.53e-06	-77.3	15.9	1
Intergenic	Intergenic	Intergenic	Intragenic		GAM	LMM	Synonymous			866391	AACCTGATTGCG	AATTTGACTGCC	0.649	2.43e-05	5.21e-06	-77.4	16.5	2
Intergenic	Intergenic	Intergenic	Intragenic		TIP	LMM	Synonymous			866391	AACCTGATTGCG	AATTTGACTGCC	0.649	3.61e-06	1.56e-06	-34.8	7.02	2
Intergenic	Intergenic	Intergenic	Intragenic		TIP	LMM	Synonymous			866391	AACCTGATTGCG	AATCTTATTGCG	0.0876	4.35e-07	3.63e-09	59.3	9.59	0
Intergenic	Intergenic	Intergenic	Intragenic		TUL	LMM	Synonymous			866391	AACCTGATTGCG	AATTTGACTGCC	0.649	2.41e-06	1.32e-06	-80.1	16.0	2
Intergenic	Intergenic	Intergenic	Intragenic		TIP	LMM	Synonymous			866498	TAAATTTAATC	CAAATTTAATC	0.0928	0.000345	5.29e-08	53.8	9.49	0
Intergenic	Intergenic	Intergenic	Intragenic		TIP	LMM	Synonymous			866522	A	G	0.0928	0.000345	5.29e-08	53.8	9.49	0
Intergenic	Intergenic	Intergenic	Intragenic		TIP	LMM	Synonymous			871059	AACTTACAATCAAGC	CTACTAGATTAAAAA	0.0464	4.95e-27	2.05e-08	75.8	13.0	0
Intergenic	Intergenic	Intergenic	Intragenic		TIP	FEM	Synonymous			872976	A	C	0.639	1.78e-05	6.88e-07	-44.5	8.64	4
Intergenic	Intergenic	Intergenic	Intragenic		GAM	LMM	Synonymous			872976	A	C	0.639	0.00556	2.14e-10	-102.0	15.2	4
Intergenic	Intergenic	Intergenic	Intragenic		TIP	LMM	Synonymous			872976	A	C	0.639	1.78e-05	4.64e-15	-52.4	6.15	4
Intergenic	Intergenic	Intergenic	Intragenic		TUL	LMM	Synonymous			872976	A	C	0.639	0.00269	1.01e-07	-84.8	15.3	4
Intergenic	Intergenic	Intergenic	Intragenic		TYLT	LMM	Synonymous			872976	A	C	0.639	0.0232	7.99e-10	-45.9	7.1	4
Intergenic	Intergenic	Intergenic	Intragenic		GAM	FEM	Synonymous			876139	G	A	0.067	0.000174	1.25e-06	-220.0	43.8	1
Intergenic	Intergenic	Intergenic	Intragenic		TYLT	FEM	Synonymous			876139	G	A	0.067	0.000519	6.22e-07	-104.0	20.1	1
Intergenic	Intergenic	Intergenic	Intragenic		TYLT	FEM	Synonymous			876151	T	C	0.918	1.56e-05	8.74e-07	86.7	17.0	0
Intergenic	Intergenic	Intergenic	Intragenic		GAM	FEM	Synonymous			876155	GCTTTATTTAAT	GCTTTATTTAGT	0.0722	4.84e-05	1.38e-08	-251.0	42.2	2
Intergenic	Intergenic	Intergenic	Intragenic		TUL	FEM	Synonymous			876155	GCTTTATTTAAT	GCTTTATTTAGT	0.0722	0.000453	2.32e-06	-205.0	42.0	2
Intergenic	Intergenic	Intergenic	Intragenic		TYLT	FEM	Synonymous			876155	GCTTTATTTAAT	GCTTATTTAGT	0.918	1.56e-05	8.74e-07	86.7	17.0	0
Intergenic	Intergenic	Intergenic	Intragenic		TYLT	FEM	Synonymous			876155	GCTTTATTTAAT	GCTTTATTTAGT	0.0722	0.00016	4.64e-09	-119.0	19.3	2
Intergenic	Intergenic	Intergenic	Intragenic		GAM	FEM	Synonymous			876172	T	A	0.067	0.000174	1.25e-06	-220.0	43.8	1
Intergenic	Intergenic	Intergenic	Intragenic		TYLT	FEM	Synonymous			876172	T	A	0.067	0.000519	6.22e-07	-104.0	20.1	1
Intergenic	Intergenic	Intergenic	Intragenic		GAM	FEM	Synonymous			879034	GTGAAT	GTAAAT	0.753	6.22e-05	2.12e-07	-253.0	46.9	2
Intergenic	Intergenic	Intergenic	Intragenic		TUL	FEM	Synonymous			879034	GTGAAT	GTAAAT	0.753	2.2e-05	1.34e-06	-229.0	45.9	2
Intergenic	Intergenic	Intergenic	Intragenic		TYLT	FEM	Synonymous			879034	GTGAAT	GTAAAT	0.753	0.0139	1.68e-07	-117.0	21.5	2
Intergenic	Intergenic	Intergenic	Intragenic		TIP	LMM	Synonymous			880861	T	A	0.0876	7.54e-06	7.42e-09	58.2	9.62	0
Intergenic	Intergenic	Intergenic	Intragenic		TYLT	FEM	Synonymous			881679	ACCTGCC	ACCCACC	0.0309	3.09e-22	2.36e-06	-104.0	21.3	0
Intergenic	Intergenic	Intergenic	Intragenic		TIP	LMM	Synonymous			881679	ACCTGCC	ACCCGCC	0.675	0.00401	5.12e-07	-44.3	8.52	0
Intergenic	Intergenic	Intergenic	Intragenic		TIP	LMM	Synonymous			881703	AATTCTTTATTATTTTACT	AATTCTTTATTTATTTTACT	0.0876	7.54e-06	7.42e-09	58.2	9.62	0
Intergenic	Intergenic	Intergenic	Intragenic		GAM	LMM	Synonymous			881753	TGGGGCA	TGGGCA	0.706	0.00566	2.52e-06	-89.8	18.5	3
Intergenic	Intergenic	Intergenic	Intragenic		TIP	LMM	Synonymous			881753	TGGGGCA	TGGGCA	0.706	0.00131	9.25e-08	-43.1	7.76	3
Intergenic	Intergenic	Intergenic	Intragenic		TUL	LMM	Synonymous			881753	TGGGGCA	TGGGCA	0.706	0.0016	9.8e-07	-91.1	18.0	3
Intergenic	Intergenic	Intergenic	Intragenic		TYLT	LMM	Synonymous			881753	TGGGGCA	TGGGCA	0.706	0.0403	4.22e-06	-40.8	8.61	3
Intergenic	Intergenic	Intergenic	Intragenic		GAM	LMM	Synonymous			881775	T	C	0.737	0.000124	9.21e-09	-105.0	17.5	3
Intergenic	Intergenic	Intergenic	Intragenic		TIP	LMM	Synonymous			881775	T	C	0.737	7.65e-07	6.73e-10	-48.1	7.4	3
Intergenic	Intergenic	Intergenic	Intragenic		TUL	LMM	Synonymous			881775	T	C	0.737	5.63e-05	1.25e-09	-108.0	16.9	3
Intergenic	Intergenic	Intergenic	Intragenic		TYLT	LMM	Synonymous			881775	T	C	0.737	0.00203	8.84e-08	-45.8	8.24	3
Intergenic	Intergenic	Intergenic	Intragenic		TIP	LMM	Synonymous			883638	T	C	0.0876	7.54e-06	7.42e-09	58.2	9.62	0
Intergenic	Intergenic	Intergenic	Intragenic		TYLT	FEM	Synonymous			884996	TAAAATAAAAATC	TAAAAAAAAATC	0.0309	3.09e-22	2.36e-06	-104.0	21.3	0
Intergenic	Intergenic	Intergenic	Intragenic		TIP	LMM	Synonymous			887972	TCGCCAAAAAAGGT	TCGCCAAAAAAAGT	0.0876	7.54e-06	7.42e-09	58.2	9.62	0
Intergenic	Intergenic	Intergenic	Intragenic		TIP	LMM	Synonymous			887987	TAAAAAAAATGG	TAAAAAAATGG	0.0876	7.54e-06	7.42e-09	58.2	9.62	0
Intergenic	Intergenic	Intergenic	Intragenic		TIP	LMM	Synonymous			891720	G	T	0.0876	7.54e-06	7.42e-09	58.2	9.62	0
Intergenic	Intergenic	Intergenic	Intragenic		TIP	LMM	Synonymous			891743	CATATAGATTT	CACATAAGTTT	0.0876	7.54e-06	7.42e-09	58.2	9.62	0
Intergenic	Intergenic	Intergenic	Intragenic		TIP	LMM	Synonymous			891786	T	C	0.0876	7.54e-06	7.42e-09	58.2	9.62	0
Intergenic	Intergenic	Intergenic	Intragenic		TIP	LMM	Synonymous			891812	G	T	0.0876	7.54e-06	7.42e-09	58.2	9.62	0
Intergenic	Intergenic	Intergenic	Intragenic		TIP	LMM	Synonymous			893310	G	T	0.0876	7.54e-06	7.42e-09	58.2	9.62	0
Intergenic	Intergenic	Intergenic	Intragenic		GAM	FEM	Synonymous			893321	G	A	0.397	2.24e-16	2.6e-17	249.0	26.5	7
Intergenic	Intergenic	Intergenic	Intragenic		TIP	FEM	Synonymous			893321	G	A	0.397	2.82e-18	1.08e-14	90.6	10.8	7
Intergenic	Intergenic	Intergenic	Intragenic		TUL	FEM	Synonymous			893321	G	A	0.397	2.78e-14	9.83e-12	200.0	27.5	7
Intergenic	Intergenic	Intergenic	Intragenic		TYLT	FEM	Synonymous			893321	G	A	0.397	7.97e-15	2.71e-15	108.0	12.5	7
Intergenic	Intergenic	Intergenic	Intragenic		GAM	LMM	Synonymous			893321	G	A	0.397	2.24e-16	1.85e-09	111.0	17.6	7
Intergenic	Intergenic	Intergenic	Intragenic		TIP	LMM	Synonymous			893321	G	A	0.397	2.82e-18	1.56e-11	52.7	7.35	7
Intergenic	Intergenic	Intergenic	Intragenic		TUL	LMM	Synonymous			893321	G	A	0.397	2.78e-14	6.95e-09	105.0	17.2	7
Intergenic	Intergenic	Intergenic	Intragenic		TYLT	LMM	Synonymous			893321	G	A	0.397	7.97e-15	1.73e-08	48.7	8.27	7
Intergenic	Intergenic	Intergenic	Intragenic		GAM	FEM	Synonymous			893340	AATGT	ATTGT	0.397	2.24e-16	2.6e-17	249.0	26.5	7
Intergenic	Intergenic	Intergenic	Intragenic		TIP	FEM	Synonymous			893340	AATGT	ATTGT	0.397	2.82e-18	1.08e-14	90.6	10.8	7
Intergenic	Intergenic	Intergenic	Intragenic		TUL	FEM	Synonymous			893340	AATGT	ATTGT	0.397	2.78e-14	9.83e-12	200.0	27.5	7
Intergenic	Intergenic	Intergenic	Intragenic		TYLT	FEM	Synonymous			893340	AATGT	ATTGT	0.397	7.97e-15	2.71e-15	108.0	12.5	7
Intergenic	Intergenic	Intergenic	Intragenic		GAM	LMM	Synonymous			893340	AATGT	ATTGT	0.397	2.24e-16	1.85e-09	111.0	17.6	7
Intergenic	Intergenic	Intergenic	Intragenic		TIP	LMM	Synonymous			893340	AATGT	ATTGT	0.397	2.82e-18	1.56e-11	52.7	7.35	7
Intergenic	Intergenic	Intergenic	Intragenic		TUL	LMM	Synonymous			893340	AATGT	ATTGT	0.397	2.78e-14	6.95e-09	105.0	17.2	7
Intergenic	Intergenic	Intergenic	Intragenic		TYLT	LMM	Synonymous			893340	AATGT	ATTGT	0.397	7.97e-15	1.73e-08	48.7	8.27	7
Intergenic	Intergenic	Intergenic	Intragenic		TIP	LMM	Synonymous			893575	CAAT	TAAT	0.0928	0.000345	2.69e-07	50.6	9.49	0
Intergenic	Intergenic	Intergenic	Intragenic		GAM	FEM	Synonymous			893586	A	G	0.309	1.01e-14	1.42e-10	173.0	25.4	3
Intergenic	Intergenic	Intergenic	Intragenic		TIP	FEM	Synonymous			893586	A	G	0.309	1.42e-12	1.1e-09	64.8	10.1	3
Intergenic	Intergenic	Intergenic	Intragenic		TUL	FEM	Synonymous			893586	A	G	0.309	1.52e-11	6.72e-07	133.0	25.8	3
Intergenic	Intergenic	Intergenic	Intragenic		TYLT	FEM	Synonymous			893586	A	G	0.309	3.83e-12	2.1e-10	78.7	11.7	3
Intergenic	Intergenic	Intergenic	Intragenic		TIP	LMM	Synonymous			893594	TAT	TGT	0.0825	1.99e-27	3.46e-10	64.3	9.71	0
Intergenic	Intergenic	Intergenic	Intragenic		GAM	FEM	Synonymous			893637	TAAAAAAATAAAGGAT	TAAAAAATAAAGGAT	0.309	1.01e-14	1.42e-10	173.0	25.4	3
Intergenic	Intergenic	Intergenic	Intragenic		TIP	FEM	Synonymous			893637	TAAAAAAATAAAGGAT	TAAAAAATAAAGGAT	0.309	1.42e-12	1.1e-09	64.8	10.1	3
Intergenic	Intergenic	Intergenic	Intragenic		TUL	FEM	Synonymous			893637	TAAAAAAATAAAGGAT	TAAAAAATAAAGGAT	0.309	1.52e-11	6.72e-07	133.0	25.8	3
Intergenic	Intergenic	Intergenic	Intragenic		TYLT	FEM	Synonymous			893637	TAAAAAAATAAAGGAT	TAAAAAATAAAGGAT	0.309	3.83e-12	2.1e-10	78.7	11.7	3
Intergenic	Intergenic	Intergenic	Intragenic		GAM	FEM	Synonymous			893655	T	C	0.309	1.01e-14	1.42e-10	173.0	25.4	3
Intergenic	Intergenic	Intergenic	Intragenic		TIP	FEM	Synonymous			893655	T	C	0.309	1.42e-12	1.1e-09	64.8	10.1	3
Intergenic	Intergenic	Intergenic	Intragenic		TUL	FEM	Synonymous			893655	T	C	0.309	1.52e-11	6.72e-07	133.0	25.8	3
Intergenic	Intergenic	Intergenic	Intragenic		TYLT	FEM	Synonymous			893655	T	C	0.309	3.83e-12	2.1e-10	78.7	11.7	3
Intergenic	Intergenic	Intergenic	Intragenic		GAM	FEM	Synonymous			893658	AGTTTATTGCG	AGCTTAATGTG	0.309	1.01e-14	1.42e-10	173.0	25.4	3
Intergenic	Intergenic	Intergenic	Intragenic		TIP	FEM	Synonymous			893658	AGTTTATTGCG	AGCTTAATGTG	0.309	1.42e-12	1.1e-09	64.8	10.1	3
Intergenic	Intergenic	Intergenic	Intragenic		TUL	FEM	Synonymous			893658	AGTTTATTGCG	AGCTTAATGTG	0.309	1.52e-11	6.72e-07	133.0	25.8	3
Intergenic	Intergenic	Intergenic	Intragenic		TYLT	FEM	Synonymous			893658	AGTTTATTGCG	AGCTTAATGTG	0.309	3.83e-12	2.1e-10	78.7	11.7	3
Intergenic	Intergenic	Intergenic	Intragenic		TIP	LMM	Synonymous			893658	AGTTTATTGCG	AGTTTATTACA	0.0876	7.54e-06	7.42e-09	58.2	9.62	0
Intergenic	Intergenic	Intergenic	Intragenic		TIP	LMM	Synonymous			893680	TAATTATTAATATTG	TAATTATTTAATACCA	0.0876	7.54e-06	7.42e-09	58.2	9.62	0
Intergenic	Intergenic	Intergenic	Intragenic		TIP	LMM	Synonymous			893706	GTCATTTCGCC	GGCATTTTCGCT	0.0876	7.54e-06	7.42e-09	58.2	9.62	0
[truncated: 17,203 more rows]
